# Supplementary material for: catena-Poly[[cadmium-bis­(μ-triethyl­ene­tetra­mine-κ4 N,N′:N′′,N′′′)-cadmium-(μ-triethyl­ene­tetra­mine-κ4 N,N′:N′′,N′′′)] hexa­fluoridogermanate]
Source: Acta Crystallogr Sect E Struct Rep Online. 2011 Aug 27;67(Pt 9):m1278–9. doi: 10.1107/S1600536811033381 (PMC3200897; doi:10.1107/S1600536811033381)
Supplement: Supplementary file 1 [file e-67-m1278-sup1.cif]

##############################################################################
#                                                                            #
# This CIF contains the data in a paper accepted for publication in          #
# Acta Crystallographica Section E. It conforms to the requirements of       #
# Notes for Authors for Acta Crystallographica Section E, and has been       #
# peer reviewed under the auspices of the IUCr Commission on Journals.       #
#                                                                            #
# Full details of the Crystallographic Information File format               #
# are given in the paper "The Crystallographic Information File (CIF):       #
# a New Standard Archive File for Crystallography" by S. R. Hall, F. H.      #
# Allen and I. D. Brown [Acta Cryst. (1991), A47, 655-685].                  #
#                                                                            #
# The current version of the core CIF dictionary is obtainable from          #
# ftp://ftp.iucr.org/pub/cif_core.dic.                                       #
#                                                                            #
# Software is freely available for graphical display of the structure(s)     #
# in this CIF. For information consult the CIF software page                 #
# http://www.iucr.org/resources/cif/software.                                #
#                                                                            #
# This file may be used for bona fide research purposes within the           #
# scientific community so long as proper attribution is given to the journal # 
# article from which it was obtained.                                        #
#                                                                            #
##############################################################################
data_global
_audit_creation_method     SHELXL-97
_journal_date_recd_electronic     2011-08-05
_journal_date_accepted     2011-08-17
_journal_name_full     'Acta Crystallographica, Section E'
_journal_year     2011
_journal_volume     67
_journal_issue      9
_journal_page_first     m1278
_journal_page_last     m1279
_journal_paper_category     QM
_journal_coeditor_code     WM2519
_publ_contact_author_name     'Ph.D. Guo-Ming Wang'
_publ_contact_author_address
; Teachers College,
College of Chemistry, Chemical Engineering and Environment of
Qingdao University, Shandong 266071, People's Republic of China
;
_publ_contact_author_email     gmwang_pub@163.com
_publ_contact_author_phone     '+86 532 85956024'
_publ_section_title
;\
<i>catena</i>-Poly[[cadmium-bis(\m-triethylenetetramine-\k^4^<i>N</i>,\
<i>N</i>':<i>N</i>'',<i>N</i>''')-cadmium-(\m-triethylenetetramine-\
\k^4^<i>N</i>,<i>N</i>':<i>N</i>'',<i>N</i>''')] hexafluoridogermanate]
;
loop_
    _publ_author_name
    _publ_author_address
    'Guo-Ming Wang'
;
Teachers College,
College of Chemistry,
Chemical Engineering and Environment of Qingdao University,
Shandong 266071,
People's Republic of China
;
    'Pei Wang'
;
College of Chemistry,
Chemical Engineering and Environment of Qingdao University,
Shandong 266071,
People's Republic of China
;
data_I
_audit_creation_method     SHELXL-97
_chemical_name_systematic
;
<i>catena</i>-Poly[[cadmium-bis(\m-triethylenetetramine-
\k^4^<i>N</i>,<i>N</i>':<i>N</i>'',<i>N</i>''')-cadmium-
(\m-triethylenetetramine-\k^4^<i>N</i>,<i>N</i>':<i>N</i>'',<i>N</i>''')]
hexafluoridogermanate]
;
_chemical_name_common     ?
_chemical_formula_moiety     'C18 H54 Cd2 N12 4+, 2(F6 Ge 4-)'
_chemical_formula_sum     'C18 H54 Cd2 F12 Ge2 N12'
_chemical_formula_iupac     '[Cd2 (C6 H18 N4)3] [Ge F6]'
_chemical_formula_weight     1036.71
_chemical_melting_point     ?
_symmetry_cell_setting     monoclinic
_symmetry_space_group_name_H-M     'C 2/c'
_symmetry_space_group_name_Hall     '-C 2yc'
loop_
    _symmetry_equiv_pos_as_xyz
    'x, y, z'
    '-x, y, -z+1/2'
    'x+1/2, y+1/2, z'
    '-x+1/2, y+1/2, -z+1/2'
    '-x, -y, -z'
    'x, -y, z-1/2'
    '-x+1/2, -y+1/2, -z'
    'x+1/2, -y+1/2, z-1/2'
_cell_length_a     16.5034(3)
_cell_length_b     9.1072(3)
_cell_length_c     22.1920(4)
_cell_angle_alpha     90.00
_cell_angle_beta     100.354(5)
_cell_angle_gamma     90.00
_cell_volume     3281.14(14)
_cell_formula_units_Z     4
_cell_measurement_reflns_used     3385
_cell_measurement_theta_min     1.87
_cell_measurement_theta_max     26.50
_cell_measurement_temperature     295(2)
_exptl_crystal_description     block
_exptl_crystal_colour     colorless
_exptl_crystal_size_max     0.10
_exptl_crystal_size_mid     0.06
_exptl_crystal_size_min     0.05
_exptl_crystal_density_diffrn     2.099
_exptl_crystal_density_meas     ?
_exptl_crystal_density_method     'not measured'
_exptl_crystal_F_000     2056
_exptl_absorpt_coefficient_mu     3.196
_exptl_absorpt_correction_type     multi-scan
_exptl_absorpt_process_details     '(<i>SADABS</i>; Sheldrick, 1996)'
_exptl_absorpt_correction_T_min     0.7405
_exptl_absorpt_correction_T_max     0.8566
_exptl_special_details     ?
_diffrn_ambient_temperature     295(2)
_diffrn_radiation_type     MoK\a
_diffrn_radiation_wavelength     0.71073
_diffrn_radiation_source     'fine-focus sealed tube'
_diffrn_radiation_monochromator     graphite
_diffrn_measurement_device_type     'Bruker APEX area-detector'
_diffrn_measurement_method     '\f and \w'
_diffrn_detector_area_resol_mean     ?
_diffrn_reflns_number     11087
_diffrn_reflns_av_R_equivalents     0.0449
_diffrn_reflns_av_sigmaI/netI     0.0499
_diffrn_reflns_theta_min     1.87
_diffrn_reflns_theta_max     26.50
_diffrn_reflns_theta_full     26.50
_diffrn_measured_fraction_theta_max     0.996
_diffrn_measured_fraction_theta_full     0.996
_diffrn_reflns_limit_h_min     -20
_diffrn_reflns_limit_h_max     20
_diffrn_reflns_limit_k_min     -11
_diffrn_reflns_limit_k_max     11
_diffrn_reflns_limit_l_min     -27
_diffrn_reflns_limit_l_max     27
_diffrn_standards_number     0
_diffrn_standards_interval_count     .
_diffrn_standards_interval_time     .
_diffrn_standards_decay_%     ?
_refine_special_details
;
Refinement of <i>F</i>^2^ against ALL reflections. The weighted <i>R</i>-factor
<i>wR</i> and goodness of fit <i>S</i> are based on <i>F</i>^2^, conventional
<i>R</i>-factors <i>R</i> are based on <i>F</i>, with <i>F</i> set to zero for
negative <i>F</i>^2^. The threshold expression of <i>F</i>^2^ >
\s(<i>F</i>^2^) is used only for calculating <i>R</i>-factors(gt) <i>etc</i>.
and is not relevant to the choice of reflections for refinement.
<i>R</i>-factors based on <i>F</i>^2^ are statistically about twice as large
as those based on <i>F</i>, and <i>R</i>- factors based on ALL data will be
even larger.
;
_reflns_number_total     3385
_reflns_number_gt     2642
_reflns_threshold_expression     I>2sigma(I)
_refine_ls_structure_factor_coef     Fsqd
_refine_ls_matrix_type     full
_refine_ls_R_factor_all     0.0517
_refine_ls_R_factor_gt     0.0348
_refine_ls_wR_factor_gt     0.0696
_refine_ls_wR_factor_ref     0.0755
_refine_ls_goodness_of_fit_ref     1.002
_refine_ls_restrained_S_all     1.002
_refine_ls_number_reflns     3385
_refine_ls_number_parameters     218
_refine_ls_number_restraints     0
_refine_ls_hydrogen_treatment     constr
_refine_ls_weighting_scheme     calc
_refine_ls_weighting_details
         'calc w=1/[\s^2^(Fo^2^)+(0.0321P)^2^+0.0000P] where P=(Fo^2^+2Fc^2^)/3'
_atom_sites_solution_hydrogens     geom
_atom_sites_solution_primary     direct
_atom_sites_solution_secondary     difmap
_refine_ls_shift/su_max     0.001
_refine_ls_shift/su_mean     0.000
_refine_diff_density_max     0.692
_refine_diff_density_min     -0.545
_refine_ls_extinction_method     none
_refine_ls_extinction_coef     ?
loop_
    _atom_type_symbol
    _atom_type_description
    _atom_type_scat_dispersion_real
    _atom_type_scat_dispersion_imag
    _atom_type_scat_source
    'C' 'C' 0.0033 0.0016
                         'International Tables Vol C Tables 4.2.6.8 and 6.1.1.4'
    'H' 'H' 0.0000 0.0000
                         'International Tables Vol C Tables 4.2.6.8 and 6.1.1.4'
    'N' 'N' 0.0061 0.0033
                         'International Tables Vol C Tables 4.2.6.8 and 6.1.1.4'
    'F' 'F' 0.0171 0.0103
                         'International Tables Vol C Tables 4.2.6.8 and 6.1.1.4'
    'Ge' 'Ge' 0.1547 1.8001
                         'International Tables Vol C Tables 4.2.6.8 and 6.1.1.4'
    'Cd' 'Cd' -0.8075 1.2024
                         'International Tables Vol C Tables 4.2.6.8 and 6.1.1.4'
_computing_data_collection     'SMART (Bruker, 1999)'
_computing_cell_refinement     'SAINT (Bruker, 1999)'
_computing_data_reduction     'SAINT (Bruker, 1999)'
_computing_structure_solution     'SHELXS97 (Sheldrick, 2008)'
_computing_structure_refinement     'SHELXL97 (Sheldrick, 2008)'
_computing_molecular_graphics     'DIAMOND (Brandenburg, 2001)'
_computing_publication_material     'SHELXTL (Sheldrick, 2008)'
loop_
    _atom_site_type_symbol
    _atom_site_label
    _atom_site_fract_x
    _atom_site_fract_y
    _atom_site_fract_z
    _atom_site_U_iso_or_equiv
    _atom_site_adp_type
    _atom_site_calc_flag
    _atom_site_refinement_flags
    _atom_site_occupancy
    _atom_site_symmetry_multiplicity
    _atom_site_disorder_assembly
    _atom_site_disorder_group
    Ge Ge1 0.33579(3) 1.10395(5) 0.374972(19) 0.02492(12) Uani d . 1 1 . .
    Cd Cd1 0.329148(17) 0.90058(3) 0.624812(13) 0.02438(10) Uani d . 1 1 . .
    F F1 0.28347(16) 0.9992(3) 0.42434(12) 0.0490(7) Uani d . 1 1 . .
    F F2 0.33638(19) 0.9446(3) 0.32858(12) 0.0551(8) Uani d . 1 1 . .
    F F3 0.24171(19) 1.1545(4) 0.32908(16) 0.0789(10) Uani d . 1 1 . .
    F F4 0.38899(19) 1.2061(3) 0.32551(13) 0.0611(8) Uani d . 1 1 . .
    F F5 0.33215(19) 1.2603(3) 0.42160(13) 0.0561(8) Uani d . 1 1 . .
    F F6 0.43124(16) 1.0523(3) 0.41810(14) 0.0574(8) Uani d . 1 1 . .
    C C1 0.0710(3) 0.8812(5) 0.32142(18) 0.0321(10) Uani d . 1 1 . .
    H H1A 0.0226 0.8239 0.3048 0.039 Uiso calc R 1 1 . .
    H H1B 0.0662 0.9762 0.3013 0.039 Uiso calc R 1 1 . .
    C C2 0.0756(3) 0.9018(4) 0.38958(19) 0.0329(10) Uani d . 1 1 . .
    H H2A 0.1242 0.9586 0.4062 0.039 Uiso calc R 1 1 . .
    H H2B 0.0276 0.9557 0.3969 0.039 Uiso calc R 1 1 . .
    C C3 0.0854(2) 0.7744(4) 0.48790(18) 0.0286(10) Uani d . 1 1 . .
    H H3A 0.0860 0.6776 0.5062 0.034 Uiso calc R 1 1 . .
    H H3B 0.0373 0.8263 0.4964 0.034 Uiso calc R 1 1 . .
    C C4 0.1630(2) 0.8575(4) 0.51675(17) 0.0264(9) Uani d . 1 1 . .
    H H4A 0.2072 0.8312 0.4953 0.032 Uiso calc R 1 1 . .
    H H4B 0.1530 0.9620 0.5110 0.032 Uiso calc R 1 1 . .
    C C5 0.1347(2) 0.8992(5) 0.61866(19) 0.0319(10) Uani d . 1 1 . .
    H H5A 0.0843 0.8424 0.6147 0.038 Uiso calc R 1 1 . .
    H H5B 0.1205 0.9964 0.6023 0.038 Uiso calc R 1 1 . .
    C C6 0.1729(3) 0.9119(5) 0.68592(19) 0.0344(10) Uani d . 1 1 . .
    H H6A 0.1342 0.9585 0.7080 0.041 Uiso calc R 1 1 . .
    H H6B 0.1851 0.8147 0.7030 0.041 Uiso calc R 1 1 . .
    C C7 0.3999(3) 1.1777(5) 0.5701(2) 0.0465(13) Uani d . 1 1 . .
    H H7A 0.3915 1.2742 0.5514 0.056 Uiso calc R 1 1 . .
    H H7B 0.4429 1.1286 0.5532 0.056 Uiso calc R 1 1 . .
    C C8 0.4258(3) 1.1934(6) 0.6381(3) 0.0561(16) Uani d . 1 1 . .
    H H8A 0.4726 1.2593 0.6467 0.067 Uiso calc R 1 1 . .
    H H8B 0.3811 1.2364 0.6551 0.067 Uiso calc R 1 1 . .
    C C9 0.4699(5) 1.0170(11) 0.7371(4) 0.030(2) Uani d P 0.50 1 . 1
    H H9A 0.4210 1.0291 0.7552 0.036 Uiso calc PR 0.50 1 . 1
    H H9B 0.4871 0.9153 0.7423 0.036 Uiso calc PR 0.50 1 . 1
    C C9' 0.4641(6) 1.1120(10) 0.7305(4) 0.036(2) Uani d P 0.50 1 . 2
    H H9'1 0.4820 1.2135 0.7309 0.043 Uiso calc PR 0.50 1 . 2
    H H9'2 0.4152 1.1060 0.7490 0.043 Uiso calc PR 0.50 1 . 2
    N N1 0.1450(2) 0.8060(4) 0.30945(15) 0.0321(8) Uani d . 1 1 . .
    H H1C 0.1884 0.8675 0.3163 0.038 Uiso calc R 1 1 . .
    H H1D 0.1376 0.7768 0.2701 0.038 Uiso calc R 1 1 . .
    N N2 0.0791(2) 0.7592(3) 0.42059(14) 0.0262(8) Uani d . 1 1 . .
    H H2C 0.0282 0.7201 0.4078 0.031 Uiso calc R 1 1 . .
    N N3 0.19025(18) 0.8288(3) 0.58250(14) 0.0228(7) Uani d . 1 1 . .
    H H3C 0.1867 0.7302 0.5881 0.027 Uiso calc R 1 1 . .
    N N4 0.2490(2) 0.9988(4) 0.69334(15) 0.0309(8) Uani d . 1 1 . .
    H H4C 0.2765 0.9927 0.7321 0.037 Uiso calc R 1 1 . .
    H H4D 0.2373 1.0938 0.6846 0.037 Uiso calc R 1 1 . .
    N N5 0.3231(2) 1.0924(4) 0.55588(16) 0.0339(9) Uani d . 1 1 . .
    H H5C 0.3168 1.0571 0.5175 0.041 Uiso calc R 1 1 . .
    H H5D 0.2798 1.1505 0.5585 0.041 Uiso calc R 1 1 . .
    N N6 0.4478(2) 1.0527(5) 0.66701(16) 0.0434(11) Uani d . 1 1 . .
    H H6 0.4918 1.0265 0.6480 0.052 Uiso d R 1 1 . .
loop_
    _atom_site_aniso_label
    _atom_site_aniso_U_11
    _atom_site_aniso_U_22
    _atom_site_aniso_U_33
    _atom_site_aniso_U_12
    _atom_site_aniso_U_13
    _atom_site_aniso_U_23
    Ge1 0.0254(2) 0.0250(2) 0.0255(2) 0.00042(19) 0.00756(19) 0.00145(19)
    Cd1 0.02349(17) 0.02780(17) 0.02159(16) -0.00060(14) 0.00335(12) 0.00203(13)
    F1 0.0584(18) 0.0460(16) 0.0511(17) -0.0165(14) 0.0329(15) 0.0000(13)
    F2 0.089(2) 0.0400(16) 0.0407(17) -0.0092(15) 0.0232(16) -0.0141(13)
    F3 0.051(2) 0.096(3) 0.078(2) 0.0250(18) -0.0195(17) 0.013(2)
    F4 0.088(2) 0.0541(18) 0.0510(18) -0.0172(17) 0.0385(17) 0.0112(15)
    F5 0.086(2) 0.0315(15) 0.0573(19) -0.0009(15) 0.0303(17) -0.0134(13)
    F6 0.0343(16) 0.067(2) 0.066(2) 0.0066(14) -0.0047(14) 0.0115(16)
    C1 0.031(2) 0.037(3) 0.025(2) 0.006(2) -0.0024(19) 0.0038(19)
    C2 0.035(2) 0.033(2) 0.030(2) 0.012(2) 0.004(2) 0.004(2)
    C3 0.023(2) 0.034(2) 0.030(2) -0.0027(19) 0.0072(19) -0.0004(19)
    C4 0.024(2) 0.032(2) 0.024(2) 0.0006(18) 0.0051(18) 0.0019(17)
    C5 0.023(2) 0.041(2) 0.032(2) -0.005(2) 0.0067(18) -0.005(2)
    C6 0.038(3) 0.043(3) 0.026(2) -0.005(2) 0.014(2) -0.006(2)
    C7 0.047(3) 0.035(3) 0.061(4) -0.005(2) 0.020(3) 0.009(2)
    C8 0.041(3) 0.048(3) 0.086(4) -0.026(3) 0.029(3) -0.036(3)
    C9 0.029(5) 0.037(5) 0.024(5) -0.012(4) 0.007(4) 0.003(4)
    C9' 0.038(5) 0.037(5) 0.030(5) 0.000(5) 0.001(4) 0.000(5)
    N1 0.038(2) 0.0334(19) 0.0252(19) -0.0037(18) 0.0061(16) 0.0030(16)
    N2 0.0225(18) 0.0313(19) 0.0237(18) -0.0041(15) 0.0014(15) -0.0010(15)
    N3 0.0265(18) 0.0226(17) 0.0191(17) -0.0001(15) 0.0031(14) -0.0004(14)
    N4 0.037(2) 0.033(2) 0.0221(19) -0.0009(17) 0.0039(16) -0.0029(15)
    N5 0.033(2) 0.035(2) 0.035(2) 0.0049(18) 0.0080(17) 0.0095(17)
    N6 0.029(2) 0.079(3) 0.023(2) -0.017(2) 0.0078(17) -0.015(2)
_geom_special_details
;
All e.s.d.'s (except the e.s.d. in the dihedral angle between two l.s. planes)
are estimated using the full covariance matrix. The cell e.s.d.'s are taken
into account individually in the estimation of e.s.d.'s in distances, angles
and torsion angles; correlations between e.s.d.'s in cell parameters are only
used when they are defined by crystal symmetry. An approximate (isotropic)
treatment of cell e.s.d.'s is used for estimating e.s.d.'s involving l.s.
planes.
;
loop_
    _geom_bond_atom_site_label_1
    _geom_bond_atom_site_label_2
    _geom_bond_site_symmetry_2
    _geom_bond_distance
    _geom_bond_publ_flag
    Ge1 F6 . 1.754(3) ?
    Ge1 F3 . 1.758(3) ?
    Ge1 F5 . 1.768(2) ?
    Ge1 F2 . 1.780(2) ?
    Ge1 F4 . 1.786(2) ?
    Ge1 F1 . 1.788(2) ?
    Cd1 N5 . 2.313(3) y
    Cd1 N4 . 2.363(3) y
    Cd1 N1 7_566 2.372(3) y
    Cd1 N3 . 2.406(3) y
    Cd1 N6 . 2.443(4) y
    Cd1 N2 7_566 2.444(3) y
    C1 N1 . 1.465(5) ?
    C1 C2 . 1.513(6) ?
    C1 H1A . 0.9700 ?
    C1 H1B . 0.9700 ?
    C2 N2 . 1.466(5) ?
    C2 H2A . 0.9700 ?
    C2 H2B . 0.9700 ?
    C3 N2 . 1.485(5) ?
    C3 C4 . 1.526(5) ?
    C3 H3A . 0.9700 ?
    C3 H3B . 0.9700 ?
    C4 N3 . 1.471(5) ?
    C4 H4A . 0.9700 ?
    C4 H4B . 0.9700 ?
    C5 N3 . 1.469(5) ?
    C5 C6 . 1.517(6) ?
    C5 H5A . 0.9700 ?
    C5 H5B . 0.9700 ?
    C6 N4 . 1.468(5) ?
    C6 H6A . 0.9700 ?
    C6 H6B . 0.9700 ?
    C7 N5 . 1.471(5) ?
    C7 C8 . 1.500(7) ?
    C7 H7A . 0.9700 ?
    C7 H7B . 0.9700 ?
    C8 N6 . 1.451(7) ?
    C8 H8A . 0.9700 ?
    C8 H8B . 0.9700 ?
    C9 C9' 2_656 1.474(10) ?
    C9 N6 . 1.566(9) ?
    C9 H9A . 0.9700 ?
    C9 H9B . 0.9700 ?
    C9' C9 2_656 1.474(10) ?
    C9' N6 . 1.487(9) ?
    C9' H9'1 . 0.9700 ?
    C9' H9'2 . 0.9700 ?
    N1 Cd1 7_566 2.372(3) ?
    N1 H1C . 0.9000 ?
    N1 H1D . 0.9000 ?
    N2 Cd1 7_566 2.444(3) ?
    N2 H2C . 0.9100 ?
    N3 H3C . 0.9100 ?
    N4 H4C . 0.9000 ?
    N4 H4D . 0.9000 ?
    N5 H5C . 0.9000 ?
    N5 H5D . 0.9000 ?
    N6 H6 . 0.9335 ?
loop_
    _geom_angle_atom_site_label_1
    _geom_angle_atom_site_label_2
    _geom_angle_atom_site_label_3
    _geom_angle_site_symmetry_1
    _geom_angle_site_symmetry_3
    _geom_angle
    _geom_angle_publ_flag
    F6 Ge1 F3 . . 177.73(16) ?
    F6 Ge1 F5 . . 91.05(14) ?
    F3 Ge1 F5 . . 90.50(16) ?
    F6 Ge1 F2 . . 89.96(14) ?
    F3 Ge1 F2 . . 88.53(15) ?
    F5 Ge1 F2 . . 178.16(13) ?
    F6 Ge1 F4 . . 89.01(14) ?
    F3 Ge1 F4 . . 89.32(16) ?
    F5 Ge1 F4 . . 90.70(13) ?
    F2 Ge1 F4 . . 90.85(13) ?
    F6 Ge1 F1 . . 90.45(13) ?
    F3 Ge1 F1 . . 91.21(15) ?
    F5 Ge1 F1 . . 90.02(12) ?
    F2 Ge1 F1 . . 88.44(12) ?
    F4 Ge1 F1 . . 179.11(14) ?
    N5 Cd1 N4 . . 100.20(12) ?
    N5 Cd1 N1 . 7_566 171.01(12) ?
    N4 Cd1 N1 . 7_566 87.93(12) ?
    N5 Cd1 N3 . . 91.29(12) ?
    N4 Cd1 N3 . . 75.51(11) ?
    N1 Cd1 N3 7_566 . 94.47(11) ?
    N5 Cd1 N6 . . 76.19(13) ?
    N4 Cd1 N6 . . 92.37(12) ?
    N1 Cd1 N6 7_566 . 99.84(13) ?
    N3 Cd1 N6 . . 160.93(13) ?
    N5 Cd1 N2 . 7_566 97.66(11) ?
    N4 Cd1 N2 . 7_566 161.89(11) ?
    N1 Cd1 N2 7_566 7_566 74.05(11) ?
    N3 Cd1 N2 . 7_566 107.14(10) ?
    N6 Cd1 N2 . 7_566 88.99(12) ?
    N1 C1 C2 . . 110.2(3) ?
    N1 C1 H1A . . 109.6 ?
    C2 C1 H1A . . 109.6 ?
    N1 C1 H1B . . 109.6 ?
    C2 C1 H1B . . 109.6 ?
    H1A C1 H1B . . 108.1 ?
    N2 C2 C1 . . 110.5(3) ?
    N2 C2 H2A . . 109.5 ?
    C1 C2 H2A . . 109.5 ?
    N2 C2 H2B . . 109.5 ?
    C1 C2 H2B . . 109.5 ?
    H2A C2 H2B . . 108.1 ?
    N2 C3 C4 . . 111.7(3) ?
    N2 C3 H3A . . 109.3 ?
    C4 C3 H3A . . 109.3 ?
    N2 C3 H3B . . 109.3 ?
    C4 C3 H3B . . 109.3 ?
    H3A C3 H3B . . 107.9 ?
    N3 C4 C3 . . 114.3(3) ?
    N3 C4 H4A . . 108.7 ?
    C3 C4 H4A . . 108.7 ?
    N3 C4 H4B . . 108.7 ?
    C3 C4 H4B . . 108.7 ?
    H4A C4 H4B . . 107.6 ?
    N3 C5 C6 . . 112.4(3) ?
    N3 C5 H5A . . 109.1 ?
    C6 C5 H5A . . 109.1 ?
    N3 C5 H5B . . 109.1 ?
    C6 C5 H5B . . 109.1 ?
    H5A C5 H5B . . 107.9 ?
    N4 C6 C5 . . 110.3(3) ?
    N4 C6 H6A . . 109.6 ?
    C5 C6 H6A . . 109.6 ?
    N4 C6 H6B . . 109.6 ?
    C5 C6 H6B . . 109.6 ?
    H6A C6 H6B . . 108.1 ?
    N5 C7 C8 . . 110.1(4) ?
    N5 C7 H7A . . 109.6 ?
    C8 C7 H7A . . 109.6 ?
    N5 C7 H7B . . 109.6 ?
    C8 C7 H7B . . 109.6 ?
    H7A C7 H7B . . 108.1 ?
    N6 C8 C7 . . 111.4(4) ?
    N6 C8 H8A . . 109.3 ?
    C7 C8 H8A . . 109.3 ?
    N6 C8 H8B . . 109.3 ?
    C7 C8 H8B . . 109.3 ?
    H8A C8 H8B . . 108.0 ?
    C9' C9 N6 2_656 . 112.5(6) ?
    C9' C9 H9A 2_656 . 109.1 ?
    N6 C9 H9A . . 109.1 ?
    C9' C9 H9B 2_656 . 109.1 ?
    N6 C9 H9B . . 109.1 ?
    H9A C9 H9B . . 107.8 ?
    C9 C9' N6 2_656 . 104.0(6) ?
    C9 C9' H9'1 2_656 . 111.0 ?
    N6 C9' H9'1 . . 111.0 ?
    C9 C9' H9'2 2_656 . 111.0 ?
    N6 C9' H9'2 . . 111.0 ?
    H9'1 C9' H9'2 . . 109.0 ?
    C1 N1 Cd1 . 7_566 108.8(2) ?
    C1 N1 H1C . . 109.9 ?
    Cd1 N1 H1C 7_566 . 109.9 ?
    C1 N1 H1D . . 109.9 ?
    Cd1 N1 H1D 7_566 . 109.9 ?
    H1C N1 H1D . . 108.3 ?
    C2 N2 C3 . . 112.3(3) ?
    C2 N2 Cd1 . 7_566 108.0(2) ?
    C3 N2 Cd1 . 7_566 122.3(2) ?
    C2 N2 H2C . . 104.1 ?
    C3 N2 H2C . . 104.1 ?
    Cd1 N2 H2C 7_566 . 104.1 ?
    C5 N3 C4 . . 110.8(3) ?
    C5 N3 Cd1 . . 108.2(2) ?
    C4 N3 Cd1 . . 116.0(2) ?
    C5 N3 H3C . . 107.1 ?
    C4 N3 H3C . . 107.1 ?
    Cd1 N3 H3C . . 107.1 ?
    C6 N4 Cd1 . . 106.8(2) ?
    C6 N4 H4C . . 110.4 ?
    Cd1 N4 H4C . . 110.4 ?
    C6 N4 H4D . . 110.4 ?
    Cd1 N4 H4D . . 110.4 ?
    H4C N4 H4D . . 108.6 ?
    C7 N5 Cd1 . . 109.0(3) ?
    C7 N5 H5C . . 109.9 ?
    Cd1 N5 H5C . . 109.9 ?
    C7 N5 H5D . . 109.9 ?
    Cd1 N5 H5D . . 109.9 ?
    H5C N5 H5D . . 108.3 ?
    C8 N6 C9' . . 95.0(5) ?
    C8 N6 C9 . . 128.2(5) ?
    C8 N6 Cd1 . . 102.2(3) ?
    C9' N6 Cd1 . . 124.4(4) ?
    C9 N6 Cd1 . . 106.9(4) ?
    C8 N6 H6 . . 100.3 ?
    C9' N6 H6 . . 119.8 ?
    C9 N6 H6 . . 109.5 ?
    Cd1 N6 H6 . . 108.5 ?
loop_
    _geom_hbond_atom_site_label_D
    _geom_hbond_atom_site_label_H
    _geom_hbond_atom_site_label_A
    _geom_hbond_site_symmetry_A
    _geom_hbond_distance_DH
    _geom_hbond_distance_HA
    _geom_hbond_distance_DA
    _geom_hbond_angle_DHA
    _geom_hbond_publ_flag
    N1 H1D F4 4_545 0.90 2.18 3.083(4) 176.4 yes
    N2 H2C F6 3_445 0.91 2.25 3.076(4) 150.0 yes
    N3 H3C F1 7_566 0.91 2.17 3.026(4) 155.4 yes
    N4 H4C F2 6_576 0.90 2.26 3.130(4) 161.5 yes
    N5 H5C F1 . 0.90 2.11 2.998(4) 169.7 yes
    N5 H5D F5 7_576 0.90 2.14 3.013(4) 164.7 yes
    N6 H6 F6 5_676 0.93 2.23 3.134(5) 164.3 yes
