# Supplementary material for: catena-Poly[[cadmium-bis­(μ-triethyl­ene­tetra­mine-κ4 N,N′:N′′,N′′′)-cadmium-(μ-triethyl­ene­tetra­mine-κ4 N,N′:N′′,N′′′)] hexa­fluoridogermanate]
Source: Acta Crystallogr Sect E Struct Rep Online. 2011 Aug 27;67(Pt 9):m1278–9. doi: 10.1107/S1600536811033381 (PMC3200897; doi:10.1107/S1600536811033381)
Supplement: Supplementary file 2 [file e-67-m1278-Isup2.hkl]

# 
# h,k,l, Fc-squared, Fo-squared, sigma(Fo-squared) and status flag 
# 
data_I
_shelx_title ' 2 in C2/c' 
_shelx_refln_list_code          4 
_shelx_F_calc_maximum      783.79 
_exptl_crystal_F_000      2056.00 
_reflns_d_resolution_high  0.7965 
 
loop_ 
 _symmetry_equiv_pos_as_xyz 
 'x, y, z' 
 '-x, y, -z+1/2' 
 'x+1/2, y+1/2, z' 
 '-x+1/2, y+1/2, -z+1/2' 
 '-x, -y, -z' 
 'x, -y, z-1/2' 
 '-x+1/2, -y+1/2, -z' 
 'x+1/2, -y+1/2, z-1/2' 
 
_cell_length_a    16.5034 
_cell_length_b     9.1072 
_cell_length_c    22.1920 
_cell_angle_alpha  90.000 
_cell_angle_beta  100.354 
_cell_angle_gamma  90.000 
 
_shelx_F_squared_multiplier     1.000 
 
loop_ 
 _refln_index_h 
 _refln_index_k 
 _refln_index_l 
 _refln_F_squared_calc 
 _refln_F_squared_meas 
 _refln_F_squared_sigma 
 _refln_observed_status 
   2   0   0   157372.02   162903.42   3223.41 o 
   4   0   0   173125.48   180372.02   4336.10 o 
   6   0   0   156660.34   155850.33   3148.14 o 
   8   0   0   127963.58   133491.22   2747.59 o 
  10   0   0    45257.17    45729.39   1076.73 o 
  12   0   0   150779.47   144700.53   3785.81 o 
  14   0   0    19353.42    20736.13   1960.21 o 
  16   0   0     2861.67     3037.48    785.92 o 
  18   0   0    17188.62    17549.57   1834.54 o 
  20   0   0    10666.20     9444.21   2338.33 o 
   1   1   0   106841.80   109591.85   1905.77 o 
   3   1   0   156166.77   161000.02   2787.42 o 
   5   1   0    73437.80    73443.04   1192.89 o 
   7   1   0     5888.60     4912.77    207.47 o 
   9   1   0   103486.21   100858.16   1671.22 o 
  11   1   0    20144.62    20202.84    668.21 o 
  13   1   0     4559.14     4420.57    307.56 o 
  15   1   0    32106.22    32427.41    866.07 o 
  17   1   0     8849.34     9269.19    581.84 o 
  19   1   0     2754.95     3083.69    550.94 o 
   0   2   0    21236.59    21666.34    494.76 o 
   2   2   0    19188.64    19497.27    357.28 o 
   4   2   0     9784.20    10859.28    238.81 o 
   6   2   0    19346.62    19315.21    391.22 o 
   8   2   0     7250.32     6824.35    339.55 o 
  10   2   0     8663.65     8592.37    313.89 o 
  12   2   0     2428.37     2318.70    260.98 o 
  14   2   0     1722.64     1206.91    235.80 o 
  16   2   0       20.50        8.14    182.58 o 
  18   2   0     3916.10     4330.69    443.88 o 
  20   2   0      696.30      538.18    458.29 o 
   1   3   0      213.44      239.35     46.82 o 
   3   3   0     2917.12     2553.28    112.91 o 
   5   3   0     2863.56     3139.91    131.90 o 
   7   3   0    10748.68    11013.76    427.12 o 
   9   3   0     4174.01     3723.37    219.27 o 
  11   3   0     5711.56     6133.59    296.56 o 
  13   3   0       21.38      219.54    257.80 o 
  15   3   0     5737.21     5128.87    521.97 o 
  17   3   0     1193.34      856.14    318.04 o 
  19   3   0      627.32     1107.91    367.22 o 
   0   4   0    87189.38    82588.13   2165.65 o 
   2   4   0    31498.96    31398.43    578.04 o 
   4   4   0    27958.82    27787.18    655.72 o 
   6   4   0   120627.68   122313.40   1999.67 o 
   8   4   0    30238.39    30884.78    813.00 o 
  10   4   0    14109.18    12896.97   1184.17 o 
  12   4   0    39664.61    39312.66   1099.02 o 
  14   4   0    10908.81    10351.36    937.94 o 
  16   4   0     1134.86     1620.88    335.29 o 
  18   4   0    14242.78    14194.74    950.85 o 
   1   5   0    22804.55    21833.75    413.42 o 
   3   5   0   144346.45   141619.88   2583.97 o 
   5   5   0    51402.93    51193.02   1062.64 o 
   7   5   0    33461.32    33295.71    769.49 o 
   9   5   0   103079.66   102798.46   2325.18 o 
  11   5   0    22138.60    19775.58    700.85 o 
  13   5   0     4373.42     4645.02    380.73 o 
  15   5   0    27629.65    26108.92   1987.68 o 
  17   5   0     7311.82     8197.25    743.65 o 
   0   6   0    71226.61    63048.99   6841.88 o 
   2   6   0     6085.27     6025.10    266.10 o 
   4   6   0    35438.65    35608.48    813.88 o 
   6   6   0    67382.74    66048.89   1357.45 o 
   8   6   0    26713.53    25815.03    807.91 o 
  10   6   0     5913.16     5796.92    402.63 o 
  12   6   0    30078.42    30895.41    981.09 o 
  14   6   0     4464.99     4386.45    404.24 o 
  16   6   0     1080.77     1412.29    366.75 o 
   1   7   0     2505.75     2252.00    223.14 o 
   3   7   0     5939.12     6194.09    386.18 o 
   5   7   0      868.43      774.79    149.68 o 
   7   7   0      654.87      765.10    172.56 o 
   9   7   0     5178.55     5699.56    473.49 o 
  11   7   0     1377.08     1575.38    249.96 o 
  13   7   0       34.62      199.75    186.59 o 
  15   7   0     1081.47     1369.99    372.07 o 
   0   8   0     8734.20     8575.74    737.65 o 
   2   8   0     3537.45     3308.45    281.35 o 
   4   8   0      103.05      202.90    164.79 o 
   6   8   0     4049.01     4446.00    462.33 o 
   8   8   0      844.44     1056.72    268.55 o 
  10   8   0     1395.47     1224.33    236.30 o 
  12   8   0     3782.65     3529.77    401.73 o 
  14   8   0      398.70      679.17    227.96 o 
   1   9   0     2860.32     2715.31    272.84 o 
   3   9   0    25704.17    25671.28    763.21 o 
   5   9   0    13371.94    13521.65   1188.19 o 
   7   9   0     5560.18     5909.65    570.20 o 
   9   9   0    10704.82    11783.45    764.56 o 
  11   9   0     3271.46     3877.54    520.25 o 
   0  10   0    30498.38    31249.65   1283.60 o 
   2  10   0     7057.43     6462.66    436.68 o 
   4  10   0     4577.47     5649.27    579.40 o 
   6  10   0    16178.08    15867.20    746.49 o 
   8  10   0     3492.58     4404.42    547.34 o 
   1  11   0     2792.27     2820.11    392.70 o 
   3  11   0     8763.56     8434.98    523.31 o 
   5  11   0     2284.23     2186.57    448.00 o 
 -19   1   1      980.37     1321.64    298.94 o 
 -17   1   1     3412.24     3142.92    313.99 o 
 -15   1   1     6021.79     5927.71    378.25 o 
 -13   1   1     6955.96     6363.72    345.97 o 
 -11   1   1     4621.13     4552.59    219.93 o 
  -9   1   1    47680.79    48398.23    930.86 o 
  -7   1   1    30969.86    32383.48    542.36 o 
  -5   1   1       55.36       62.81     40.41 o 
  -3   1   1    46974.17    49952.34    813.06 o 
  -1   1   1    45934.91    48443.07    866.37 o 
   1   1   1    10567.46    11438.64    208.26 o 
   3   1   1    73220.39    76618.10   1565.65 o 
   5   1   1     3678.81     3682.76    137.71 o 
   7   1   1      967.73     1168.42    118.06 o 
   9   1   1     7212.13     7392.53    309.65 o 
  11   1   1     7607.34     8054.05    344.81 o 
  13   1   1     1519.60     1600.42    211.85 o 
  15   1   1     5303.89     5515.85    369.88 o 
  17   1   1      177.26      131.64    197.91 o 
  19   1   1       97.59      308.74    234.17 o 
 -20   2   1     3464.44     4019.27    974.56 o 
 -18   2   1    16250.03    16259.41    934.49 o 
 -16   2   1     7240.98     7376.20    497.89 o 
 -14   2   1    13761.50    13365.65    565.08 o 
 -12   2   1    58140.99    57084.29   2427.47 o 
 -10   2   1     5074.25     4846.28    469.72 o 
  -8   2   1     4989.46     4587.39    196.31 o 
  -6   2   1    95243.16    98119.31   1598.08 o 
  -4   2   1    53851.58    55677.69   1177.86 o 
  -2   2   1   261131.34   257784.42   4445.84 o 
   0   2   1   100042.13   104990.84   1832.59 o 
   2   2   1    12131.79    12370.11    251.01 o 
   4   2   1      777.78      708.13    122.08 o 
   6   2   1    81520.48    83728.18   1552.61 o 
   8   2   1    10685.65    10760.70    366.46 o 
  10   2   1     6947.69     7281.21    297.50 o 
  12   2   1    16811.21    16194.23    597.80 o 
  14   2   1    13430.93    12604.76    559.79 o 
  16   2   1      248.77      330.24    204.51 o 
  18   2   1     4799.63     5066.36    479.72 o 
 -19   3   1     3627.60     2444.90    449.40 o 
 -17   3   1     3640.65     3406.72    942.38 o 
 -15   3   1    24151.55    22736.65   1015.16 o 
 -13   3   1    15650.18    14661.54    739.44 o 
 -11   3   1    17586.77    17377.40    504.80 o 
  -9   3   1    41194.41    39196.78   1622.45 o 
  -7   3   1    13202.82    12873.21    351.88 o 
  -5   3   1      591.98      909.30     78.70 o 
  -3   3   1    51798.65    49087.36    950.38 o 
  -1   3   1    31219.76    32896.00    577.68 o 
   1   3   1      496.53      738.69     66.53 o 
   3   3   1    24669.89    23640.55    448.70 o 
   5   3   1    67965.67    70608.56   1182.86 o 
   7   3   1      571.94      879.36    112.84 o 
   9   3   1    36489.65    37071.72    829.12 o 
  11   3   1    15490.06    14807.46    526.22 o 
  13   3   1      441.28      459.45    165.77 o 
  15   3   1     3784.45     3037.77    651.92 o 
  17   3   1     4636.57     4939.37    575.73 o 
  19   3   1      144.34     -162.39    546.23 o 
 -18   4   1     3285.50     3355.28    641.11 o 
 -16   4   1     1983.30     1993.63    371.91 o 
 -14   4   1       92.17       23.82    159.13 o 
 -12   4   1    22736.19    23637.46    770.63 o 
 -10   4   1     6613.31     6378.77    417.28 o 
  -8   4   1     6112.96     6059.60    260.26 o 
  -6   4   1    22389.47    21634.59    452.88 o 
  -4   4   1    30305.22    30653.20    673.14 o 
  -2   4   1       87.70        5.00     52.15 o 
   0   4   1    15935.64    15591.27    304.32 o 
   2   4   1    16752.30    16673.25    348.87 o 
   4   4   1     1098.71     1125.27    102.22 o 
   6   4   1    25660.18    26171.61    528.04 o 
   8   4   1     4547.95     4466.92    237.65 o 
  10   4   1      282.99      324.30    144.63 o 
  12   4   1     2379.89     2398.70    273.22 o 
  14   4   1     1275.35      992.38    264.81 o 
  16   4   1       25.14      135.98    233.15 o 
  18   4   1     1588.48     1670.09    460.79 o 
 -17   5   1        4.61      335.52    263.13 o 
 -15   5   1      522.45      982.45    289.54 o 
 -13   5   1      387.42      277.88    159.28 o 
 -11   5   1       69.90       12.62    132.64 o 
  -9   5   1      881.32      903.39    185.03 o 
  -7   5   1     6205.72     5852.46    378.95 o 
  -5   5   1       29.02      -57.92     75.74 o 
  -3   5   1      161.45      257.89     88.32 o 
  -1   5   1      361.03      412.38     60.05 o 
   1   5   1      107.19      135.36     62.98 o 
   3   5   1       62.16       77.15     60.31 o 
   5   5   1      818.66      730.70    153.04 o 
   7   5   1      155.91      197.22     96.59 o 
   9   5   1      627.49      738.77    212.44 o 
  11   5   1       21.82      -45.21    126.49 o 
  13   5   1      166.72      -42.51    233.77 o 
  15   5   1       93.20      275.58    239.94 o 
  17   5   1        6.92      158.33    258.92 o 
 -16   6   1     1640.13     1997.35    563.43 o 
 -14   6   1     2076.01     2012.70    288.77 o 
 -12   6   1    11648.07    12033.33    565.32 o 
 -10   6   1     5932.01     5733.76    401.96 o 
  -8   6   1    10041.42    10041.52    467.20 o 
  -6   6   1    32901.93    31899.15    768.97 o 
  -4   6   1      901.93      959.19    138.84 o 
  -2   6   1     6256.86     5653.58    238.12 o 
   0   6   1    29902.64    27347.70    680.59 o 
   2   6   1    12961.66    12323.05    411.23 o 
   4   6   1    12941.62    12728.04    404.81 o 
   6   6   1    21257.10    21447.38    578.97 o 
   8   6   1      336.93      550.84    173.74 o 
  10   6   1     2501.69     2937.17    305.08 o 
  12   6   1     4606.89     4641.55    389.28 o 
  14   6   1     1135.43     1396.59    323.29 o 
  16   6   1      610.45      825.27    309.92 o 
 -15   7   1     9749.24    10180.32    802.42 o 
 -13   7   1     4835.03     5303.74    446.67 o 
 -11   7   1     5212.08     5820.07    808.86 o 
  -9   7   1    39254.80    36896.52   1103.69 o 
  -7   7   1      801.72     1150.60    202.08 o 
  -5   7   1    17872.77    16568.99    510.65 o 
  -3   7   1    20291.66    19790.15    759.26 o 
  -1   7   1    16222.01    15222.87   1052.29 o 
   1   7   1     9684.53     9460.86    421.08 o 
   3   7   1    50819.98    48894.46   1264.91 o 
   5   7   1     2951.23     2761.89    232.47 o 
   7   7   1     3200.75     3182.16    301.50 o 
   9   7   1    13297.81    12995.96    725.71 o 
  11   7   1    10739.63    10608.53    544.29 o 
  13   7   1      647.90      810.68    232.46 o 
  15   7   1     4626.36     5355.65    611.20 o 
 -14   8   1     3791.46     4233.00    430.97 o 
 -12   8   1    11477.65    11717.72    777.26 o 
 -10   8   1     4645.77     5480.86    435.21 o 
  -8   8   1     1339.23     1582.75    525.70 o 
  -6   8   1    31498.46    27916.19   1107.21 o 
  -4   8   1    15257.26    15092.16    528.42 o 
  -2   8   1     3872.50     4374.78    318.41 o 
   0   8   1    21463.50    20461.22    718.58 o 
   2   8   1     6681.52     6373.71    367.84 o 
   4   8   1      834.88      563.82    200.61 o 
   6   8   1    15312.01    15745.95    777.37 o 
   8   8   1     7033.71     6450.68    754.57 o 
  10   8   1      354.28      541.37    189.41 o 
  12   8   1     2341.15     2397.09    329.45 o 
  14   8   1     3116.03     4608.65    502.90 o 
 -11   9   1      197.14      336.68    260.57 o 
  -9   9   1     1866.39     2368.50    386.32 o 
  -7   9   1     3685.70     3888.24   1021.16 o 
  -5   9   1      202.30      111.11    153.61 o 
  -3   9   1     6499.79     6902.02    481.52 o 
  -1   9   1     2845.75     2966.73    284.85 o 
   1   9   1      147.90      136.17    145.20 o 
   3   9   1     2261.96     3180.90    298.73 o 
   5   9   1     3298.42     3602.85    458.23 o 
   7   9   1       45.99      133.04    207.03 o 
   9   9   1     2130.96     2366.50    399.05 o 
  11   9   1      659.82     1209.55    809.22 o 
  -8  10   1       22.36      -58.73    196.68 o 
  -6  10   1      148.35      492.80    256.95 o 
  -4  10   1      343.28      493.19    206.22 o 
  -2  10   1      146.32      169.92    174.90 o 
   0  10   1        2.80      134.75    181.82 o 
   2  10   1        0.99     -149.21    162.91 o 
   4  10   1       31.41      371.37    510.20 o 
   6  10   1        3.69      440.49    222.97 o 
   8  10   1      351.62      169.91    296.00 o 
  -5  11   1      831.48      655.63    338.19 o 
  -3  11   1     4792.58     5692.32    438.14 o 
  -1  11   1     1034.81     1257.53    255.53 o 
   1  11   1     1101.29     1305.57    260.72 o 
   3  11   1     4089.16     4538.17    395.56 o 
   5  11   1      505.68      485.45    340.98 o 
 -20   0   2       37.41     -153.82    236.97 o 
 -18   0   2     3987.47     4138.56    504.01 o 
 -16   0   2     1372.02     1890.15    335.25 o 
 -14   0   2       89.27       37.82    187.77 o 
 -12   0   2      991.24      774.29    218.83 o 
 -10   0   2    35269.45    36406.86   1016.78 o 
  -8   0   2    11759.17    12167.56    378.45 o 
  -6   0   2     9117.75     9132.46    372.04 o 
  -4   0   2    69710.28    72585.84   1498.02 o 
  -2   0   2     3848.39     3632.43    118.71 o 
   0   0   2       29.47     -199.74    133.16 o 
   2   0   2      775.85      638.89    127.89 o 
   4   0   2     4879.65     5204.59    186.52 o 
   6   0   2    13332.96    13950.30    384.76 o 
   8   0   2    12444.59    12054.48    397.09 o 
  10   0   2      880.76      899.29    205.26 o 
  12   0   2     5928.50     5385.07    457.78 o 
  14   0   2     1642.81     1699.24    379.50 o 
  16   0   2     4591.19     3700.55    457.29 o 
  18   0   2     4637.14     5502.43    818.37 o 
  20   0   2      604.68     -394.48    338.45 o 
 -19   1   2     1308.53     1273.10    296.80 o 
 -17   1   2      106.31      200.56    166.91 o 
 -15   1   2    12198.61    11487.63    465.50 o 
 -13   1   2     4261.75     4467.53    394.89 o 
 -11   1   2       55.18     -104.88    105.80 o 
  -9   1   2     1802.08     1799.90    109.58 o 
  -7   1   2    33899.77    35767.14    593.56 o 
  -5   1   2    13158.47    14376.35    271.85 o 
  -3   1   2       10.28      -18.12     33.83 o 
  -1   1   2     7941.93     7638.52    155.97 o 
   1   1   2     1839.04     1716.47     63.09 o 
   3   1   2    11246.49    11178.20    231.41 o 
   5   1   2     9865.59    11122.06    290.74 o 
   7   1   2     3954.46     3944.18    240.12 o 
   9   1   2       59.10       90.64     66.91 o 
  11   1   2      408.95      401.33    128.28 o 
  13   1   2     9808.51     8962.14    575.79 o 
  15   1   2     6594.62     6824.22    852.22 o 
  17   1   2      145.83       89.10    197.92 o 
  19   1   2      574.88      619.15    271.97 o 
 -20   2   2        1.16       -3.62    244.97 o 
 -18   2   2        7.87      193.04    260.40 o 
 -16   2   2     3318.82     3150.20    347.11 o 
 -14   2   2     2056.63     2190.11    384.92 o 
 -12   2   2    11954.31    12031.36    424.15 o 
 -10   2   2     1669.03     1565.24    157.09 o 
  -8   2   2     1115.36     1218.47    101.71 o 
  -6   2   2        0.66       50.29     55.95 o 
  -4   2   2     5417.63     5880.42    178.54 o 
  -2   2   2      122.62       47.80     54.34 o 
   0   2   2    11230.00    11097.15    230.26 o 
   2   2   2     2702.49     2423.06    145.88 o 
   4   2   2     8222.16     8020.51    270.06 o 
   6   2   2      291.18      416.03     81.17 o 
   8   2   2     8842.20     8244.54    333.22 o 
  10   2   2      395.33      617.77    121.91 o 
  12   2   2      798.43      845.01    196.77 o 
  14   2   2       10.22      140.60    170.54 o 
  16   2   2     1546.99     1071.24    258.58 o 
  18   2   2      538.61      584.97    262.10 o 
 -19   3   2      452.47      276.08    274.69 o 
 -17   3   2       16.63      120.73    248.81 o 
 -15   3   2        2.84       88.99    214.48 o 
 -13   3   2       26.74       31.14    104.77 o 
 -11   3   2     1763.19     2234.88    259.39 o 
  -9   3   2     7705.21     7740.50    345.00 o 
  -7   3   2     2276.89     2480.06    157.13 o 
  -5   3   2     1052.30     1201.89     85.11 o 
  -3   3   2      518.78      490.77     82.08 o 
  -1   3   2     2502.05     2586.00    103.98 o 
   1   3   2     1826.77     1898.31     94.76 o 
   3   3   2      748.94      880.70    130.85 o 
   5   3   2     2655.46     3037.83    133.30 o 
   7   3   2    13958.19    14466.31    333.36 o 
   9   3   2     9122.74     8654.17    320.50 o 
  11   3   2      116.41      132.15    105.28 o 
  13   3   2       11.89       98.12    149.15 o 
  15   3   2      152.95      450.90    319.58 o 
  17   3   2       14.17      -54.61    242.27 o 
  19   3   2      329.92      465.48    348.71 o 
 -18   4   2     2249.25     2762.30    587.01 o 
 -16   4   2     3447.69     3209.48    454.83 o 
 -14   4   2      612.46      782.14    247.01 o 
 -12   4   2     1912.26     1937.54    282.85 o 
 -10   4   2     1504.20     1148.83    192.21 o 
  -8   4   2     2059.50     2162.87    220.25 o 
  -6   4   2     1698.49     1894.66    112.36 o 
  -4   4   2     9209.82     9823.27    351.64 o 
  -2   4   2     9733.61     9714.52    290.80 o 
   0   4   2      516.28      516.02     69.27 o 
   2   4   2     4555.19     4308.01    154.05 o 
   4   4   2     9410.90     9243.02    317.21 o 
   6   4   2    13834.14    14399.17    345.67 o 
   8   4   2      150.62      141.62    167.49 o 
  10   4   2     5543.30     5464.48    294.96 o 
  12   4   2     1019.63      946.58    197.33 o 
  14   4   2      432.50      605.39    225.81 o 
  16   4   2     2243.45     2898.15    455.08 o 
  18   4   2     3320.04     3025.66    482.55 o 
 -17   5   2      267.95      603.47    283.58 o 
 -15   5   2     2833.45     2865.87    431.73 o 
 -13   5   2     2717.10     2701.99    303.86 o 
 -11   5   2      264.99      243.51    155.85 o 
  -9   5   2      104.68     -139.76    137.17 o 
  -7   5   2     7153.10     7033.68    505.67 o 
  -5   5   2     6380.63     6774.53    276.57 o 
  -3   5   2      951.04      895.56    116.36 o 
  -1   5   2     4687.15     4700.72    155.53 o 
   1   5   2    14952.51    16350.99    368.05 o 
   3   5   2     2579.86     2516.95    135.39 o 
   5   5   2     7426.27     7145.48    273.69 o 
   7   5   2     2903.60     3268.85    278.09 o 
   9   5   2     1684.84     2020.32    249.79 o 
  11   5   2     1850.92     2054.93    258.78 o 
  13   5   2     1816.27     1952.76    264.55 o 
  15   5   2     3329.25     4940.28   1090.52 o 
  17   5   2       17.31      384.34    279.54 o 
 -16   6   2     1502.37     1697.05    368.36 o 
 -14   6   2       50.83       -3.11    154.56 o 
 -12   6   2      935.87     1213.44    227.73 o 
 -10   6   2     2498.74     2353.45    276.40 o 
  -8   6   2      994.26     1089.78    194.63 o 
  -6   6   2     8745.21     8532.33    345.50 o 
  -4   6   2     2438.06     2559.97    199.04 o 
  -2   6   2      975.57     1088.51    124.75 o 
   0   6   2      500.32      573.47     98.77 o 
   2   6   2     1845.59     1852.90    169.19 o 
   4   6   2     1648.11     1850.78    175.39 o 
   6   6   2     1792.06     1923.96    212.04 o 
   8   6   2      100.14       71.83    136.91 o 
  10   6   2     6746.53     6962.41    438.89 o 
  12   6   2     5031.41     4380.60    380.86 o 
  14   6   2       23.69      -10.66    225.61 o 
  16   6   2      587.09     1450.52    479.65 o 
 -15   7   2       76.88      119.24    181.60 o 
 -13   7   2      666.31      758.15    342.03 o 
 -11   7   2      110.46      -50.43    139.92 o 
  -9   7   2       14.44       40.86    129.86 o 
  -7   7   2      380.70      108.79    196.68 o 
  -5   7   2     1231.53     1484.64    182.07 o 
  -3   7   2      885.93      763.02    173.62 o 
  -1   7   2     1677.34     1796.62    203.66 o 
   1   7   2      518.41      476.77    140.19 o 
   3   7   2     1226.56     1220.83    213.83 o 
   5   7   2        8.28      -65.45    129.81 o 
   7   7   2     4551.97     5363.43    378.58 o 
   9   7   2     1440.63     1525.18    237.96 o 
  11   7   2       59.12      -47.31    145.95 o 
  13   7   2      121.07      574.93    221.95 o 
  15   7   2      376.82      381.74    526.26 o 
 -14   8   2      418.76      441.47    199.72 o 
 -12   8   2      117.99      170.55    181.83 o 
 -10   8   2      186.67       36.26    162.90 o 
  -8   8   2      144.96      -38.62    128.77 o 
  -6   8   2       47.62       87.53    152.43 o 
  -4   8   2     2316.88     2141.74    240.09 o 
  -2   8   2       35.48      141.22    132.82 o 
   0   8   2      392.95      410.40    150.02 o 
   2   8   2      334.51      279.43    149.65 o 
   4   8   2       39.97      297.79    170.80 o 
   6   8   2     1373.81     1400.24    293.58 o 
   8   8   2      442.48      155.43    228.61 o 
  10   8   2      509.77     1088.41    233.66 o 
  12   8   2      569.94      829.57    243.03 o 
  14   8   2        6.14      528.70    331.76 o 
 -11   9   2       30.43       47.93    246.70 o 
  -9   9   2      101.40      167.75    219.80 o 
  -7   9   2      557.69      459.12    519.04 o 
  -5   9   2     2026.55     1985.66    252.54 o 
  -3   9   2       41.04      248.37    176.91 o 
  -1   9   2      621.10      590.99    200.05 o 
   1   9   2       59.66      171.31    139.61 o 
   3   9   2     1491.52     1518.49    229.20 o 
   5   9   2       14.37      141.83    204.73 o 
   7   9   2      618.45      691.82    257.90 o 
   9   9   2       38.91      263.95    237.63 o 
  11   9   2       92.52      334.80    491.30 o 
  -8  10   2      536.31      654.91    305.43 o 
  -6  10   2      413.53      647.39    248.02 o 
  -4  10   2     1546.05     1293.51    244.73 o 
  -2  10   2     1295.16     1378.69    245.74 o 
   0  10   2      418.15      683.84    206.71 o 
   2  10   2     1074.47      998.85    219.86 o 
   4  10   2      701.80      566.82    240.73 o 
   6  10   2      446.56     1023.69    341.05 o 
   8  10   2      335.99      359.12    271.51 o 
  -5  11   2      396.68      143.94    305.82 o 
  -3  11   2      248.86      264.62    206.96 o 
  -1  11   2      726.38      553.19    223.44 o 
   1  11   2     2595.56     2644.88    328.70 o 
   3  11   2      400.79      466.15    244.26 o 
   5  11   2      351.70     -275.47    710.46 o 
 -19   1   3       80.42      106.96    219.14 o 
 -17   1   3     1085.28     1232.60    224.47 o 
 -15   1   3     5116.24     5483.44    352.85 o 
 -13   1   3     4908.31     4705.79    299.29 o 
 -11   1   3     8193.04     8078.06    424.41 o 
  -9   1   3    31479.59    30217.71    543.13 o 
  -7   1   3     5972.81     6666.66    195.89 o 
  -5   1   3    56107.39    57527.87    870.75 o 
  -3   1   3    13221.07    14079.51    282.67 o 
  -1   1   3    17169.48    18612.73    430.34 o 
   1   1   3    17564.19    18301.35    333.13 o 
   3   1   3    36039.86    37184.80    637.84 o 
   5   1   3     1156.40     1505.80    111.72 o 
   7   1   3    27899.53    27731.59    551.90 o 
   9   1   3    45833.83    46031.54    932.01 o 
  11   1   3     5692.78     5937.91    322.06 o 
  13   1   3     6164.00     5535.54    346.23 o 
  15   1   3    12366.60    12838.05    606.27 o 
  17   1   3     2317.46     2565.44    544.26 o 
  19   1   3     1374.38     1463.12    322.27 o 
 -20   2   3     1925.35     1859.94    390.81 o 
 -18   2   3     3408.19     3717.68    501.81 o 
 -16   2   3      528.73      484.81    194.31 o 
 -14   2   3    11986.10    12318.64    533.59 o 
 -12   2   3    10081.71     9471.66    356.49 o 
 -10   2   3     5109.92     4673.90    242.52 o 
  -8   2   3    29992.65    28497.35    561.34 o 
  -6   2   3    74755.22    73787.55   1231.86 o 
  -4   2   3     2163.20     2874.44    115.99 o 
  -2   2   3    22428.99    23764.98    434.42 o 
   0   2   3   143831.89   149996.59   2345.52 o 
   2   2   3    37939.71    39881.78    685.00 o 
   4   2   3   108086.20   111447.83   1787.14 o 
   6   2   3   130378.18   135634.78   2446.33 o 
   8   2   3    13813.24    13491.52    389.94 o 
  10   2   3    25404.98    25493.28    638.95 o 
  12   2   3    44562.61    43928.89   1186.57 o 
  14   2   3     2411.35     2581.61    309.60 o 
  16   2   3     9276.41     7687.32    584.40 o 
  18   2   3    13337.86    13766.79    723.75 o 
 -19   3   3       57.24      207.16    249.64 o 
 -17   3   3     2260.67     1871.80    410.85 o 
 -15   3   3     8259.00     7821.74    632.91 o 
 -13   3   3      156.10       50.62    118.68 o 
 -11   3   3    12829.64    13357.51    588.21 o 
  -9   3   3    14709.46    13563.91    771.60 o 
  -7   3   3      574.35      704.60    100.94 o 
  -5   3   3    38145.08    40377.77    721.73 o 
  -3   3   3    90363.16    91254.80   1677.95 o 
  -1   3   3      119.60       68.94     37.36 o 
   1   3   3   108581.58   115443.80   1847.47 o 
   3   3   3    30255.66    29146.16    545.44 o 
   5   3   3     1334.05     1308.06     97.41 o 
   7   3   3    17353.91    17488.17    385.70 o 
   9   3   3    85457.39    85637.21   1671.45 o 
  11   3   3     4742.35     4933.15    286.38 o 
  13   3   3    15359.59    15591.01    811.78 o 
  15   3   3    22388.34    20716.23   1536.86 o 
  17   3   3     7372.41     8013.66    711.72 o 
 -18   4   3     1089.72     1870.76    400.17 o 
 -16   4   3       44.15      -31.99    205.55 o 
 -14   4   3     2071.77     2250.00    383.94 o 
 -12   4   3     5079.63     4806.68    361.11 o 
 -10   4   3      441.09      443.38    152.78 o 
  -8   4   3     9720.36     8853.65    340.99 o 
  -6   4   3    10052.79    10079.91    260.52 o 
  -4   4   3       52.36       82.68     87.61 o 
  -2   4   3    14362.19    13660.75    369.51 o 
   0   4   3    39132.54    37519.34    623.74 o 
   2   4   3     3254.67     3420.44    146.25 o 
   4   4   3    30530.73    29584.29    576.42 o 
   6   4   3     2231.21     2096.71    171.89 o 
   8   4   3     1863.41     2185.97    184.72 o 
  10   4   3     8288.57     7814.41    649.07 o 
  12   4   3    14990.25    15346.28    600.15 o 
  14   4   3      744.60     1214.43    294.57 o 
  16   4   3     1676.70     1936.60    393.60 o 
  18   4   3     5343.24     5948.97    657.14 o 
 -17   5   3       97.19      734.97    291.30 o 
 -15   5   3      108.34      458.12    237.39 o 
 -13   5   3      285.25      482.94    178.89 o 
 -11   5   3     3083.24     2937.02    303.80 o 
  -9   5   3     1743.48     1452.27    388.34 o 
  -7   5   3     5365.06     5188.49    275.24 o 
  -3   5   3      886.87      798.92    124.36 o 
  -1   5   3      294.85      407.09     63.13 o 
   1   5   3    22413.97    22901.85    508.24 o 
   3   5   3     6752.84     6830.30    220.11 o 
   5   5   3     4440.05     4694.58    222.64 o 
   7   5   3      166.33       22.95    122.64 o 
   9   5   3       11.57      116.66    147.62 o 
  11   5   3       66.20      281.32    161.31 o 
  13   5   3     1715.17     1555.45    310.60 o 
  15   5   3       36.05      193.37    235.87 o 
  17   5   3      139.58       75.56    264.38 o 
 -16   6   3       28.58      190.43    243.96 o 
 -14   6   3     1349.43     1416.28    250.80 o 
 -12   6   3     4482.42     4667.15    391.20 o 
 -10   6   3     1834.04     1794.05    246.62 o 
  -8   6   3     2486.48     2219.26    257.97 o 
  -6   6   3    16778.45    16267.80    489.84 o 
  -4   6   3     5082.09     5148.04    271.01 o 
  -2   6   3     9298.79     8700.97    365.48 o 
   0   6   3    22335.30    21840.67    501.09 o 
   2   6   3     3652.31     3775.76    225.10 o 
   4   6   3     7922.66     7966.01    423.16 o 
   6   6   3    17766.14    16975.61    719.13 o 
   8   6   3     2474.45     2358.47    313.57 o 
  10   6   3      804.91     1036.58    210.26 o 
  12   6   3     9446.62    10438.79    551.55 o 
  14   6   3     2352.02     2102.34    387.86 o 
  16   6   3     3052.13     3447.36    552.06 o 
 -15   7   3     2679.39     2501.38    333.76 o 
 -13   7   3      456.20      173.56    186.74 o 
 -11   7   3    11561.29    11272.20    622.16 o 
  -9   7   3    12117.40    12256.10    642.65 o 
  -7   7   3      471.74      558.08    147.91 o 
  -5   7   3     6317.05     6442.45    333.01 o 
  -3   7   3    43732.94    42392.30    983.86 o 
  -1   7   3     7612.35     7210.55    609.01 o 
   1   7   3    24294.41    25173.26    987.10 o 
   3   7   3    40101.47    37131.18   1053.31 o 
   5   7   3    10226.20    10116.67    400.54 o 
   7   7   3     6973.78     7862.15    547.90 o 
   9   7   3    30957.34    30776.71    972.96 o 
  11   7   3     6110.37     6841.72    489.64 o 
  13   7   3     4372.97     5393.27    462.47 o 
  15   7   3    14492.32    14846.34    917.80 o 
 -14   8   3     1993.42     2044.48    312.14 o 
 -12   8   3     1834.66     1846.15    287.37 o 
 -10   8   3      313.30      142.87    200.28 o 
  -8   8   3     1677.58     2247.45    271.43 o 
  -6   8   3     9755.30     9960.35    506.54 o 
  -4   8   3     1971.39     1931.51    230.46 o 
  -2   8   3     4544.90     4556.88    321.40 o 
   0   8   3    12535.23    13170.10    550.20 o 
   2   8   3     5491.47     6077.12    407.94 o 
   4   8   3     5908.27     6163.54    610.96 o 
   6   8   3    24552.73    24302.48   1355.73 o 
   8   8   3      855.92      864.30    266.57 o 
  10   8   3     6162.53     7146.30    505.65 o 
  12   8   3     9848.13    10688.96    634.92 o 
 -11   9   3     1879.43     1524.95    574.25 o 
  -9   9   3     2307.70     2400.38    721.83 o 
  -7   9   3      243.16      430.68    233.92 o 
  -5   9   3     5822.15     5296.97    370.62 o 
  -3   9   3     1753.89     2258.88    401.96 o 
  -1   9   3      832.19      678.91    179.27 o 
   1   9   3     2589.59     2921.80    283.80 o 
   3   9   3     3656.15     3500.77    311.42 o 
   5   9   3       10.74     -164.78    185.92 o 
   7   9   3     3580.36     3704.66    843.34 o 
   9   9   3     2473.53     2795.96    436.98 o 
  11   9   3      113.51      329.49    272.91 o 
  -8  10   3      373.54      506.59    235.39 o 
  -6  10   3        9.78      300.47    217.25 o 
  -4  10   3      253.11      113.06    173.73 o 
  -2  10   3      274.88      318.56    188.00 o 
   0  10   3       30.54      258.99    184.43 o 
   2  10   3       22.32      217.83    176.30 o 
   4  10   3       28.12      123.45    206.25 o 
   6  10   3        9.88       50.26    208.25 o 
   8  10   3       21.10      -41.34    230.41 o 
  -5  11   3      939.51      642.96    373.22 o 
  -3  11   3     2203.23     2450.08    317.91 o 
  -1  11   3      626.24      867.56    240.99 o 
   1  11   3      724.68      661.88    223.21 o 
   3  11   3     2946.38     3504.09    420.47 o 
 -20   0   4     9578.33     9735.25    997.31 o 
 -18   0   4    23563.79    25639.72   1113.27 o 
 -16   0   4     3620.64     3408.61    419.44 o 
 -14   0   4     7801.94     7627.99    535.98 o 
 -12   0   4   147662.53   145123.94   3763.43 o 
 -10   0   4    33609.18    32010.08    820.05 o 
  -8   0   4    83638.52    83574.91   2165.22 o 
  -6   0   4    61465.67    58523.04   1359.18 o 
  -4   0   4    91013.95    96846.37   1978.96 o 
  -2   0   4    89198.87    94758.26   1908.76 o 
   0   0   4   614333.31   552026.31  13577.21 o 
   2   0   4    71400.66    74763.69   1539.62 o 
   4   0   4    77951.28    78170.80   1637.81 o 
   6   0   4   258558.22   261269.41   5220.27 o 
   8   0   4    52993.41    54621.56   1568.09 o 
  10   0   4    14526.03    13648.70    624.57 o 
  12   0   4    40744.31    41575.98   1388.99 o 
  14   0   4    17357.88    18031.83    844.42 o 
  16   0   4      242.33      324.38    260.21 o 
  18   0   4    18797.44    21192.47   1056.99 o 
 -19   1   4     2999.03     3333.14    398.24 o 
 -17   1   4     9931.92    10439.01    492.50 o 
 -15   1   4    33054.18    32552.24    844.49 o 
 -13   1   4    18444.18    16087.12    505.05 o 
 -11   1   4    24969.14    23804.01    534.95 o 
  -9   1   4   113376.69   112322.63   1681.41 o 
  -7   1   4    26614.99    26622.47    472.74 o 
  -5   1   4     2589.82     2275.75    125.84 o 
  -3   1   4   192709.48   194725.27   3027.99 o 
  -1   1   4    52138.05    54026.98    889.71 o 
   1   1   4    40863.37    42684.92    715.45 o 
   3   1   4   201541.28   203058.06   3163.30 o 
   5   1   4   131958.11   139741.48   2472.84 o 
   7   1   4    12232.34    10539.12    315.87 o 
   9   1   4    91555.95    90109.95   1725.60 o 
  11   1   4    18874.18    17590.35    620.92 o 
  13   1   4     3721.74     3779.72    412.54 o 
  15   1   4    25406.62    25293.48    882.11 o 
  17   1   4     8276.74     7764.78    570.23 o 
  19   1   4     2655.29     2806.83    404.42 o 
 -20   2   4      872.80      974.51    321.63 o 
 -18   2   4     3007.21     3374.75    475.60 o 
 -16   2   4     1158.76     1191.22    420.01 o 
 -14   2   4      147.55      163.39    146.66 o 
 -12   2   4     8460.05     7761.30    460.49 o 
 -10   2   4     7371.02     6248.02    460.90 o 
  -8   2   4     4297.68     4550.88    183.75 o 
  -6   2   4     6089.88     5771.79    219.98 o 
  -4   2   4    85922.15    90939.62   1479.84 o 
  -2   2   4     5416.37     5648.85    161.15 o 
   0   2   4    24682.46    25373.18    463.47 o 
   2   2   4     2410.31     2349.98    108.66 o 
   4   2   4    13009.93    14050.06    307.64 o 
   6   2   4    22615.04    22972.23    470.45 o 
   8   2   4    33291.70    35139.36    781.34 o 
  10   2   4      277.10      510.46    147.60 o 
  12   2   4     3169.45     3634.48    334.33 o 
  14   2   4      885.67      811.91    303.57 o 
  16   2   4       64.53      188.37    207.48 o 
  18   2   4     1836.97     1843.84    349.19 o 
 -19   3   4      138.75      368.05    262.35 o 
 -17   3   4      795.21      671.86    301.29 o 
 -15   3   4     8321.05     8524.90    640.68 o 
 -13   3   4     1821.01     2292.85    219.90 o 
 -11   3   4     3885.47     4069.56    248.70 o 
  -9   3   4     8815.20     8652.96    276.01 o 
  -7   3   4     1115.08     1208.62    106.99 o 
  -5   3   4    13040.77    13346.62    312.53 o 
  -3   3   4    29503.29    28818.14    535.85 o 
  -1   3   4    96774.26   101077.99   1479.56 o 
   1   3   4    17157.37    19218.55    387.26 o 
   3   3   4    13503.04    13105.50    302.01 o 
   5   3   4      346.13      504.33     88.27 o 
   7   3   4    14178.43    14454.43    341.67 o 
   9   3   4    15319.53    16010.24    475.15 o 
  11   3   4     5378.25     5367.58    296.20 o 
  13   3   4      711.85     1101.30    221.31 o 
  15   3   4     3630.39     3531.08    377.32 o 
  17   3   4      190.70      301.21    273.51 o 
 -18   4   4     7302.95     8399.62   1810.69 o 
 -16   4   4     3216.33     3606.54    475.12 o 
 -14   4   4     7818.23     8392.88    731.02 o 
 -12   4   4    42635.46    39746.48   1106.54 o 
 -10   4   4    10861.07    10038.76    447.08 o 
  -8   4   4    12511.71    12127.89    469.64 o 
  -6   4   4    92605.98    93593.16   2220.86 o 
  -4   4   4    58867.82    58078.41   1156.07 o 
  -2   4   4    24177.34    23016.21    459.87 o 
   0   4   4   117419.95   118250.84   1916.63 o 
   2   4   4    32954.92    33339.66    630.81 o 
   4   4   4     5652.29     5268.92    193.62 o 
   6   4   4    53813.76    53383.69    968.70 o 
   8   4   4    23410.99    23695.02    612.25 o 
  10   4   4     9297.70     9995.64    415.79 o 
  12   4   4    30143.02    30992.35   1283.00 o 
  14   4   4     6529.31     5652.36    554.94 o 
  16   4   4      546.10      494.88    659.14 o 
  18   4   4     8575.84     8110.97    769.83 o 
 -17   5   4    10554.62     9923.25    793.86 o 
 -15   5   4    29432.42    28483.20   1205.21 o 
 -13   5   4     3369.36     3488.40    689.88 o 
 -11   5   4    15916.55    15332.25    604.85 o 
  -9   5   4    86700.32    86299.17   2009.04 o 
  -7   5   4    27598.16    25947.63   1209.99 o 
  -5   5   4    79459.63    72422.02   3438.67 o 
  -3   5   4   175520.25   169887.72   3121.54 o 
  -1   5   4    19491.04    18775.82    379.64 o 
   1   5   4    14281.11    13380.82    328.68 o 
   3   5   4    84964.15    85319.22   1454.02 o 
   5   5   4    25806.39    26114.20    556.48 o 
   7   5   4    23410.48    24717.07    756.76 o 
   9   5   4    65552.88    68446.36   1671.93 o 
  11   5   4    21125.28    20770.94    731.95 o 
  13   5   4     3219.50     3850.18    911.58 o 
  15   5   4    28052.31    28870.48   1284.15 o 
  17   5   4     6731.71     7741.64    985.38 o 
 -16   6   4      962.11     1143.37    403.64 o 
 -14   6   4     4680.31     4411.47    509.89 o 
 -12   6   4    24686.84    24054.79    836.64 o 
 -10   6   4    10143.78     9869.85    488.92 o 
  -8   6   4    14265.82    13457.15    452.48 o 
  -6   6   4    71487.95    66125.41   1373.94 o 
  -4   6   4    33018.05    32272.65    772.40 o 
  -2   6   4     5807.57     5351.13    253.04 o 
   0   6   4    76300.60    77046.45   1350.92 o 
   2   6   4    23535.81    24327.84    607.54 o 
   4   6   4     7062.18     7053.20    305.43 o 
   6   6   4    37747.32    35105.55   1996.45 o 
   8   6   4    11166.17    11182.19    502.75 o 
  10   6   4     4808.78     4699.85    439.43 o 
  12   6   4    20405.88    21293.24    785.16 o 
  14   6   4     5573.74     5854.22   1035.87 o 
  16   6   4     1466.26     1165.93    345.57 o 
 -15   7   4     1008.03     1027.41    241.22 o 
 -13   7   4      140.78      177.15    179.56 o 
 -11   7   4     2577.07     2913.31    337.51 o 
  -9   7   4      487.56      927.26    272.04 o 
  -7   7   4        2.07      132.27    121.49 o 
  -5   7   4       89.45       84.63    156.97 o 
  -3   7   4     6710.56     6154.03    320.82 o 
  -1   7   4     6942.77     6921.44    353.63 o 
   1   7   4      354.34      617.86    178.81 o 
   3   7   4      739.11      879.53    201.63 o 
   5   7   4     2040.33     2430.30    436.43 o 
   7   7   4      219.53      202.20    147.95 o 
   9   7   4     5000.93     4857.11    415.18 o 
  11   7   4      313.25      405.73    190.19 o 
  13   7   4       35.59     -257.60    176.08 o 
  15   7   4      668.66      113.72    252.81 o 
 -14   8   4      810.78      728.61    229.13 o 
 -12   8   4     1551.19     1480.23    393.91 o 
 -10   8   4     1309.97     1570.52    249.74 o 
  -8   8   4      685.35     1162.31    215.86 o 
  -6   8   4     6027.22     6523.88    438.72 o 
  -4   8   4      137.69      108.69    143.36 o 
  -2   8   4     4832.76     4562.10    322.90 o 
   0   8   4     4593.21     4144.20    309.58 o 
   2   8   4      953.70      955.94    187.76 o 
   4   8   4     4118.51     4495.70    363.92 o 
   6   8   4     5346.53     6021.41    537.11 o 
   8   8   4      720.86      522.55    449.13 o 
  10   8   4      306.24      362.66    377.56 o 
  12   8   4     2650.31     2791.85    356.83 o 
 -11   9   4     4729.70     3975.68   1200.37 o 
  -9   9   4    12011.96    12823.95    838.07 o 
  -7   9   4     4321.51     5399.80    563.53 o 
  -5   9   4     5254.91     5272.66    374.69 o 
  -3   9   4    18334.54    18636.36    630.39 o 
  -1   9   4     1625.73     1805.38    238.85 o 
   1   9   4     7927.85     7979.81    497.88 o 
   3   9   4    32323.06    31542.89   1251.13 o 
   5   9   4     7134.94     7934.29    630.26 o 
   7   9   4     2236.68     3005.09    425.05 o 
   9   9   4    10943.12    10895.70   2168.27 o 
  11   9   4     5657.13     6357.40    658.06 o 
  -8  10   4     4353.15     4645.35    745.75 o 
  -6  10   4    18630.61    17167.83   1253.93 o 
  -4  10   4     7200.69     6986.98    449.98 o 
  -2  10   4     5358.95     5549.62    409.18 o 
   0  10   4    25708.19    26244.09   1486.82 o 
   2  10   4     6934.40     6999.92    451.87 o 
   4  10   4     5380.27     5225.19    521.35 o 
   6  10   4    16126.58    17553.45   1386.14 o 
   8  10   4     5490.33     6284.19    866.64 o 
  -5  11   4     2520.19     2292.00    616.97 o 
  -3  11   4     5060.72     5251.69    675.10 o 
  -1  11   4      838.64      959.17    241.99 o 
   1  11   4     1779.08     2001.64    300.32 o 
   3  11   4     9744.67     9703.52    835.76 o 
 -19   1   5     2130.31     2127.72    328.93 o 
 -17   1   5     5456.05     4907.85    358.28 o 
 -15   1   5    24546.26    23459.40    678.58 o 
 -13   1   5      334.77      170.05    126.28 o 
 -11   1   5    19245.87    19113.67    414.26 o 
  -9   1   5    21625.77    21477.07    425.17 o 
  -7   1   5     5542.11     5538.08    170.13 o 
  -5   1   5    31985.53    32466.84    535.92 o 
  -3   1   5    93796.01    94811.45   1527.63 o 
  -1   1   5     8300.92     8332.94    198.01 o 
   1   1   5    13011.94    12932.88    341.64 o 
   3   1   5    32969.59    34329.08    747.29 o 
   5   1   5     2160.60     2319.44    172.64 o 
   7   1   5    11838.00    11633.81    305.09 o 
   9   1   5     9495.21     9491.97    325.86 o 
  11   1   5     2559.03     2567.67    275.03 o 
  13   1   5      231.51       88.12    165.35 o 
  15   1   5     1553.62     1786.65    385.81 o 
  17   1   5      477.48      646.12    446.13 o 
  19   1   5      116.28      359.96    256.02 o 
 -20   2   5     2683.16     2662.96    447.44 o 
 -18   2   5    16054.36    17980.27    939.13 o 
 -16   2   5    12543.95    12128.24    846.95 o 
 -14   2   5    16142.49    14571.83    575.23 o 
 -12   2   5    58585.55    57959.61   1225.19 o 
 -10   2   5    16429.22    15532.56    429.38 o 
  -8   2   5      394.15      382.66     78.53 o 
  -6   2   5   101949.64   101706.94   1711.87 o 
  -4   2   5    54454.42    56059.65    959.69 o 
  -2   2   5    32729.50    33352.16    606.22 o 
   0   2   5   133889.02   136520.48   2158.74 o 
   2   2   5    81217.90    87891.11   1431.82 o 
   4   2   5     1868.14     1709.55    104.99 o 
   6   2   5    58023.84    59175.58   1025.87 o 
   8   2   5    19535.45    20406.46    533.20 o 
  10   2   5      324.35      491.03    119.29 o 
  12   2   5    12773.48    11574.06    525.95 o 
  14   2   5    16064.26    14712.95    627.85 o 
  16   2   5       38.75      236.04    211.91 o 
  18   2   5     3581.26     3691.48    439.40 o 
 -19   3   5      760.69      500.60    284.21 o 
 -17   3   5     4131.61     3810.84    499.77 o 
 -15   3   5    30964.20    30541.85   1268.34 o 
 -13   3   5    12400.84    12166.40    519.63 o 
 -11   3   5    26188.89    25231.21    680.77 o 
  -9   3   5    69642.08    69553.92   1231.84 o 
  -7   3   5    17905.54    16881.76    392.02 o 
  -5   3   5    18867.53    18219.44    397.96 o 
  -3   3   5   109379.63   108820.70   2000.53 o 
  -1   3   5    48462.61    51548.59    806.57 o 
   1   3   5    10886.39    10724.99    262.46 o 
   3   3   5    70704.78    72827.20   1229.52 o 
   5   3   5    37400.18    36511.54    689.74 o 
   7   3   5     1359.82     1127.63    148.05 o 
   9   3   5    43081.72    42279.76    945.08 o 
  11   3   5    17050.48    17535.98    535.57 o 
  13   3   5      620.24     1315.67    231.52 o 
  15   3   5     7807.80     6867.48    618.61 o 
  17   3   5     2599.86     3467.31    538.18 o 
 -18   4   5     4409.17     4532.22    567.20 o 
 -16   4   5     3239.77     3059.43    442.28 o 
 -14   4   5     3870.58     3715.52    337.11 o 
 -12   4   5    20061.96    20834.17    720.38 o 
 -10   4   5     5608.07     5744.00    369.57 o 
  -8   4   5     9930.95     9260.51    379.16 o 
  -6   4   5    71264.98    73525.59   1268.77 o 
  -4   4   5    12923.26    12896.53    376.95 o 
  -2   4   5    23672.03    25154.13    457.26 o 
   0   4   5    10281.03    10138.37    265.48 o 
   2   4   5     4738.62     4834.14    180.96 o 
   4   4   5      168.55      127.16     71.95 o 
   6   4   5    19245.30    20258.75    523.12 o 
   8   4   5     7362.61     7550.21    324.14 o 
  10   4   5       65.76      -12.99    117.85 o 
  12   4   5      756.00      782.86    243.33 o 
  14   4   5     1739.54     1847.58    500.46 o 
  16   4   5      428.36      503.34    262.44 o 
  18   4   5      452.63      360.64    488.80 o 
 -17   5   5      111.75      259.52    235.12 o 
 -15   5   5      204.95      449.72    249.70 o 
 -13   5   5      709.73      916.79    205.69 o 
 -11   5   5      111.30       83.86    144.24 o 
  -9   5   5     3437.53     3760.35    393.85 o 
  -7   5   5        1.44       76.00    125.81 o 
  -5   5   5        7.06       39.87     83.09 o 
  -3   5   5     4913.51     5299.90    252.25 o 
  -1   5   5    12121.62    12857.62    296.21 o 
   1   5   5     2238.63     2167.33    140.05 o 
   3   5   5      315.84      352.67     85.63 o 
   5   5   5       45.93      172.24     78.54 o 
   7   5   5       28.50       64.94    120.15 o 
   9   5   5     1353.48     1712.94    237.75 o 
  11   5   5      433.14      140.87    151.71 o 
  13   5   5      178.74       89.28    188.31 o 
  15   5   5       36.67       82.88    242.39 o 
  17   5   5      211.68      454.54    302.43 o 
 -16   6   5     1556.37     2257.07    414.45 o 
 -14   6   5     1451.19     1815.72    296.28 o 
 -12   6   5    11451.49    10839.08    678.87 o 
 -10   6   5    12087.13    11462.98    638.36 o 
  -8   6   5     5616.67     5509.84    477.65 o 
  -6   6   5    30496.63    28075.04    879.12 o 
  -4   6   5     3016.39     2903.17    293.50 o 
  -2   6   5     6717.71     6619.57    336.40 o 
   0   6   5    24080.58    23653.05    591.60 o 
   2   6   5     5056.18     5071.94    258.63 o 
   4   6   5     2023.28     2202.85    191.84 o 
   6   6   5     8279.12     8721.70    428.64 o 
   8   6   5     3611.03     4247.73    351.98 o 
  10   6   5      257.32      323.42    179.83 o 
  12   6   5     2776.09     2744.88    328.54 o 
  14   6   5     1163.85     1019.50    312.34 o 
  16   6   5        9.17     -222.35    247.82 o 
 -15   7   5     9766.12    10888.31    647.50 o 
 -13   7   5     4115.29     4810.50    436.30 o 
 -11   7   5     2656.37     3023.13    333.84 o 
  -9   7   5    30636.59    29721.65   1243.67 o 
  -7   7   5     4455.78     4560.73    296.32 o 
  -5   7   5     8634.11     8277.36    370.37 o 
  -3   7   5    18854.46    18474.67    742.69 o 
  -1   7   5    12969.21    12873.46    458.58 o 
   1   7   5     3966.01     3833.25    278.09 o 
   3   7   5    29551.11    28998.90    866.71 o 
   5   7   5     9057.79     9091.78    565.29 o 
   7   7   5     1754.84     1908.04    254.64 o 
   9   7   5    17540.42    17477.06    684.01 o 
  11   7   5     5540.52     5482.36    450.88 o 
  13   7   5      862.51      704.98    242.23 o 
  15   7   5     4465.18     5393.92    616.61 o 
 -14   8   5     2874.53     3235.95    496.51 o 
 -12   8   5    18655.91    17983.91    755.09 o 
 -10   8   5     7379.89     7191.10    732.33 o 
  -8   8   5     5447.59     5415.60    479.40 o 
  -6   8   5    31362.53    30013.59    952.94 o 
  -4   8   5    16676.01    15477.56    682.21 o 
  -2   8   5     2091.95     2046.31    230.12 o 
   0   8   5    31757.23    29529.49    798.39 o 
   2   8   5    14851.32    15088.71    714.42 o 
   4   8   5     1170.00     1245.67    222.56 o 
   6   8   5    16639.81    16421.29    809.30 o 
   8   8   5     7631.47     8962.75    664.09 o 
  10   8   5       42.69     -235.12    456.62 o 
  12   8   5     2968.43     3545.31    394.65 o 
 -11   9   5      862.60      768.40    294.42 o 
  -9   9   5     4351.23     5413.10    581.81 o 
  -7   9   5     2295.04     2515.29    392.99 o 
  -5   9   5      235.33      402.32    167.67 o 
  -3   9   5     7478.72     7343.90    422.46 o 
  -1   9   5     4847.84     4852.98    358.07 o 
   1   9   5      142.11      126.07    175.41 o 
   3   9   5     5708.29     6103.74    515.33 o 
   5   9   5     3129.23     3402.93    439.28 o 
   7   9   5        5.93     -302.22    201.48 o 
   9   9   5     1129.67     1392.36    451.63 o 
  11   9   5     2346.89     2924.16    457.38 o 
  -8  10   5      335.06      678.66    225.16 o 
  -6  10   5      256.22      449.92    234.83 o 
  -4  10   5       14.22      -14.85    179.26 o 
  -2  10   5       49.77       91.32    265.47 o 
   0  10   5      281.83     1105.16    368.20 o 
   2  10   5       37.75       89.39    172.59 o 
   4  10   5      193.64      313.13    227.09 o 
   6  10   5       11.89      -64.58    196.50 o 
   8  10   5       36.74       67.43    328.46 o 
  -3  11   5     3576.33     4103.61    387.38 o 
  -1  11   5     1665.47     1334.70    273.03 o 
   1  11   5     1535.78     1444.22    275.54 o 
   3  11   5     2712.82     3813.90    734.59 o 
 -20   0   6      687.45      486.75    302.10 o 
 -18   0   6     6986.57     6954.34    617.70 o 
 -16   0   6     4522.63     4397.29    851.66 o 
 -14   0   6      396.83      700.22    234.02 o 
 -12   0   6    11472.81    11432.28    445.67 o 
 -10   0   6    41149.21    42966.30   1051.94 o 
  -8   0   6     9836.34    10505.04    366.39 o 
  -6   0   6     5256.77     6063.95    339.44 o 
  -4   0   6    21798.20    23401.41    613.51 o 
  -2   0   6      248.05      545.63     71.35 o 
   0   0   6     1039.56     1280.64    390.60 o 
   2   0   6     7014.15     7682.46    348.26 o 
   4   0   6     9753.44    10314.81    388.80 o 
   6   0   6     8742.58     8637.09    335.01 o 
   8   0   6     4792.85     4735.21    271.24 o 
  10   0   6     1438.36     1656.93    274.72 o 
  12   0   6     1625.44     1362.10    362.03 o 
  14   0   6      930.15      255.23    217.82 o 
  16   0   6     4605.55     3944.92    688.54 o 
  18   0   6     2078.47     2299.21    648.60 o 
 -19   1   6     2116.11     2599.73    349.38 o 
 -17   1   6      236.63      247.87    153.43 o 
 -15   1   6      879.12      824.47    178.02 o 
 -13   1   6      255.87      133.06    116.55 o 
 -11   1   6      602.36      498.40    113.35 o 
  -9   1   6     7344.10     6586.70    207.68 o 
  -7   1   6    18084.07    18791.22    369.96 o 
  -5   1   6    12410.07    13411.65    275.74 o 
  -3   1   6      615.16      616.02     71.91 o 
  -1   1   6       72.76       44.49     49.25 o 
   1   1   6     5731.90     6403.07    184.22 o 
   3   1   6       25.34       19.40     56.48 o 
   5   1   6     1333.29     1530.62    106.09 o 
   7   1   6       54.01       24.99     60.51 o 
   9   1   6     1487.66     1520.37    155.06 o 
  11   1   6       21.68       69.47    151.81 o 
  13   1   6     2815.24     2894.42    321.67 o 
  15   1   6     2134.95     2250.49    383.94 o 
  17   1   6       63.21     -206.75    201.12 o 
  19   1   6      964.55      686.46    342.18 o 
 -20   2   6       57.71      -15.52    377.56 o 
 -18   2   6      239.49      484.49    274.27 o 
 -16   2   6        7.96     -195.42    133.54 o 
 -14   2   6      333.56      241.26    145.66 o 
 -12   2   6     2595.13     2247.93    203.45 o 
 -10   2   6     3532.90     3631.46    255.12 o 
  -8   2   6     2588.03     2817.80    161.32 o 
  -6   2   6    13145.70    12016.78    304.31 o 
  -4   2   6     4493.01     4491.01    163.26 o 
  -2   2   6      176.72      166.01     56.25 o 
   0   2   6      149.98       92.68     52.73 o 
   2   2   6     6161.95     6445.09    205.36 o 
   4   2   6      840.82     1061.98    105.70 o 
   6   2   6     5358.15     5290.33    190.34 o 
   8   2   6     1853.10     1671.83    166.06 o 
  10   2   6      205.66      275.19    117.10 o 
  12   2   6       55.19      109.67    168.85 o 
  14   2   6     1201.64     1797.15    444.26 o 
  16   2   6      531.73      785.89    256.38 o 
  18   2   6       54.08     -195.47    221.24 o 
 -19   3   6       81.92     -130.05    440.53 o 
 -17   3   6      749.15     1552.88    354.61 o 
 -15   3   6       21.38      262.99    203.68 o 
 -13   3   6        8.22      -86.18    136.42 o 
 -11   3   6       48.15      -59.42    103.85 o 
  -9   3   6     2608.22     2741.58    172.80 o 
  -7   3   6     7495.10     7113.16    237.02 o 
  -5   3   6     1186.40     1550.52    140.73 o 
  -3   3   6        2.41      -50.23     48.88 o 
  -1   3   6     1588.87     1648.25     97.33 o 
   1   3   6     2718.81     2858.62    134.83 o 
   3   3   6       69.22       39.13     59.90 o 
   5   3   6      188.85      263.54     74.26 o 
   7   3   6     1020.30      752.15    148.26 o 
   9   3   6      228.36      117.96    136.44 o 
  11   3   6      496.05      343.08    171.63 o 
  13   3   6      674.90      485.80    181.27 o 
  15   3   6     1717.28     1994.48    296.04 o 
  17   3   6      610.70      514.22    369.79 o 
 -18   4   6     2923.49     2756.89    456.18 o 
 -16   4   6     2610.18     3244.11    455.03 o 
 -14   4   6      675.46      496.01    236.83 o 
 -12   4   6     4659.80     4866.04    369.62 o 
 -10   4   6     6537.97     7224.78    411.38 o 
  -8   4   6      764.35     1007.69    161.30 o 
  -6   4   6     1302.24     1306.23    159.73 o 
  -4   4   6       68.51      219.29     76.66 o 
  -2   4   6      644.38      613.59     84.07 o 
   0   4   6     6223.58     6122.20    202.02 o 
   2   4   6     3273.91     3388.13    163.96 o 
   4   4   6     2678.78     2708.86    156.94 o 
   6   4   6     1747.46     2118.38    172.17 o 
   8   4   6      929.61      874.68    171.54 o 
  10   4   6     3111.85     3119.14    254.47 o 
  12   4   6      938.71     1149.61    260.41 o 
  14   4   6      207.69      265.44    231.92 o 
  16   4   6     1087.74     1023.06    345.73 o 
 -17   5   6      118.05     -140.13    291.56 o 
 -15   5   6     4407.82     4475.06    395.99 o 
 -13   5   6     4602.50     5459.25    421.55 o 
 -11   5   6      559.68      631.83    180.86 o 
  -9   5   6      109.22      371.98    174.32 o 
  -7   5   6      866.48      639.46    205.81 o 
  -5   5   6       59.14      142.63     94.97 o 
  -3   5   6     1631.22     1829.69    170.44 o 
  -1   5   6       65.42       96.21     60.19 o 
   1   5   6     2301.86     2387.33    153.70 o 
   3   5   6     5190.69     5176.71    214.92 o 
   5   5   6      251.20      228.36     88.92 o 
   7   5   6     1483.62     1482.01    173.72 o 
   9   5   6     1986.15     2231.58    265.09 o 
  11   5   6      497.87      640.73    187.67 o 
  13   5   6     1482.82     1722.44    493.80 o 
  15   5   6     3686.03     3542.11    491.98 o 
 -16   6   6     2447.93     2684.10    445.85 o 
 -14   6   6       61.16       63.94    251.84 o 
 -12   6   6      176.76      385.00    171.32 o 
 -10   6   6      373.70      199.28    156.65 o 
  -8   6   6      247.12      488.36    192.23 o 
  -6   6   6     1538.23     1507.19    185.51 o 
  -4   6   6     1380.69     1587.48    225.86 o 
  -2   6   6      741.68      642.35    114.33 o 
   0   6   6      231.41      172.22     92.40 o 
   2   6   6     2642.49     2482.40    169.80 o 
   4   6   6     2038.58     2427.66    204.13 o 
   6   6   6       51.05      -32.23    136.64 o 
   8   6   6      944.51     1169.76    256.49 o 
  10   6   6     7027.04     7377.27    464.51 o 
  12   6   6     3812.83     4549.23    603.22 o 
  14   6   6      252.07     -116.95    229.93 o 
 -15   7   6      345.28      362.45    208.23 o 
 -13   7   6     1405.64     1823.91    286.40 o 
 -11   7   6     1381.67     1356.30    239.07 o 
  -9   7   6       87.17       82.77    172.07 o 
  -7   7   6      153.97      322.83    135.25 o 
  -5   7   6      122.68      106.21    125.18 o 
  -3   7   6      677.37      637.23    131.04 o 
  -1   7   6     5437.16     5756.63    331.00 o 
   1   7   6      319.84      288.63    180.91 o 
   3   7   6     1134.07     1272.70    261.96 o 
   5   7   6      931.00      667.74    228.46 o 
   7   7   6      355.12       77.88    145.58 o 
   9   7   6        1.30      -54.95    152.17 o 
  11   7   6      123.48      219.40    194.11 o 
  13   7   6      228.71      274.85    273.63 o 
 -14   8   6      265.04      330.15    204.10 o 
 -12   8   6      137.28       59.56    171.85 o 
 -10   8   6      221.74      366.16    177.13 o 
  -8   8   6        8.80      183.62    135.65 o 
  -6   8   6      344.70      934.75    240.20 o 
  -4   8   6        8.99      -61.92    137.66 o 
  -2   8   6        7.15       20.77    132.97 o 
   0   8   6     1401.43     1560.77    217.94 o 
   2   8   6      355.01      733.47    175.38 o 
   4   8   6      659.73      841.85    233.08 o 
   6   8   6      511.75      433.95    229.42 o 
   8   8   6       59.48      124.47    220.16 o 
  10   8   6       59.53       70.21    302.94 o 
  12   8   6      133.50      182.31    187.59 o 
 -11   9   6       95.65      152.83    260.22 o 
  -9   9   6      484.61      533.98    259.61 o 
  -7   9   6      639.93      447.13    213.60 o 
  -5   9   6     1741.53     1672.79    255.94 o 
  -3   9   6      158.42      271.79    164.79 o 
  -1   9   6       19.17       33.52    150.46 o 
   1   9   6      482.47      588.13    178.44 o 
   3   9   6       97.52      156.40    162.67 o 
   5   9   6       87.19       47.72    230.53 o 
   7   9   6       29.49      137.53    233.66 o 
   9   9   6     1205.54      858.66    306.99 o 
  -8  10   6      138.00      -51.49    207.51 o 
  -6  10   6      202.83       27.35    212.88 o 
  -4  10   6      510.73      425.74    201.93 o 
  -2  10   6      348.88      667.10    207.05 o 
   0  10   6        5.34     -122.63    164.99 o 
   2  10   6       58.52      -89.16    178.04 o 
   4  10   6       40.55       80.34    224.55 o 
   6  10   6     1317.22     1923.36    383.65 o 
   8  10   6       42.99     -506.56    367.30 o 
  -3  11   6       12.60       92.72    299.33 o 
  -1  11   6      284.81      504.16    261.59 o 
   1  11   6      395.77      268.11    587.29 o 
 -19   1   7       18.41       11.77    191.99 o 
 -17   1   7     7478.97     6977.22    410.05 o 
 -15   1   7     7074.63     6308.20    356.51 o 
 -13   1   7      135.08      192.87    105.52 o 
 -11   1   7     9847.84     9125.00    294.94 o 
  -9   1   7    34641.03    34072.34    613.42 o 
  -7   1   7       58.44        8.81     52.73 o 
  -5   1   7    61291.78    65800.55   1006.88 o 
  -3   1   7    46259.36    47839.87    837.05 o 
  -1   1   7      468.09      426.84     67.32 o 
   1   1   7    17185.33    17260.66    358.67 o 
   3   1   7    37311.94    36970.44    687.87 o 
   5   1   7     8376.22     7849.60    258.67 o 
   7   1   7    10838.90    10969.80    310.14 o 
   9   1   7    34266.16    33344.33    799.93 o 
  11   1   7     4399.62     4556.41    371.36 o 
  13   1   7     8422.52     8500.84    704.16 o 
  15   1   7    13367.03    12654.69    758.85 o 
  17   1   7     1393.33     1506.97    386.43 o 
 -20   2   7     1218.35     1183.41    350.81 o 
 -18   2   7     2231.07     2103.66    385.09 o 
 -16   2   7      249.84      270.86    222.16 o 
 -14   2   7     3709.28     3474.66    310.00 o 
 -12   2   7     9695.84     9273.41    780.85 o 
 -10   2   7     1841.65     1824.78    214.30 o 
  -8   2   7    35966.93    36444.37    714.11 o 
  -6   2   7    69121.59    70120.90   1209.40 o 
  -4   2   7     9000.50     8399.88    236.90 o 
  -2   2   7    55917.57    59327.04    909.12 o 
   0   2   7   129641.05   133290.58   2135.28 o 
   2   2   7     2345.59     1919.13    114.53 o 
   4   2   7    66763.20    68834.73   1181.08 o 
   6   2   7   123238.68   123234.97   2025.99 o 
   8   2   7    22957.73    23587.78   1063.26 o 
  10   2   7    20415.72    19304.29    667.38 o 
  12   2   7    38562.29    36837.99   1081.37 o 
  14   2   7     3417.00     2709.12    540.12 o 
  16   2   7     4396.15     4337.72    624.69 o 
  18   2   7    14410.83    15823.16    804.65 o 
 -19   3   7       18.84        0.37    240.14 o 
 -17   3   7     3864.57     3439.79    737.09 o 
 -15   3   7    12620.29    12102.00    696.22 o 
 -13   3   7     1339.51     1423.84    223.36 o 
 -11   3   7    24450.59    25621.13    662.42 o 
  -9   3   7    41806.54    41481.66    929.62 o 
  -7   3   7     2354.47     2317.06    149.65 o 
  -5   3   7    26719.30    26818.57    548.54 o 
  -3   3   7   154378.67   159783.42   2570.30 o 
  -1   3   7    18319.31    18371.64    357.77 o 
   1   3   7    93194.64    99084.51   1630.65 o 
   3   3   7    94284.10    93549.59   1561.29 o 
   5   3   7    17761.31    17671.50    409.68 o 
   7   3   7    21390.59    21153.98    559.17 o 
   9   3   7    70714.48    67163.04   1387.77 o 
  11   3   7     7245.83     7895.91    460.30 o 
  13   3   7     9935.37     9226.07    525.36 o 
  15   3   7    22966.58    21447.49    824.06 o 
  17   3   7     7195.18     7612.84    795.35 o 
 -18   4   7     1094.98     1116.63    344.40 o 
 -16   4   7      319.90      160.88    216.16 o 
 -14   4   7     6562.90     6501.62    444.74 o 
 -12   4   7     7715.76     8565.43    466.45 o 
 -10   4   7       88.32     -149.18    125.33 o 
  -8   4   7     8652.32     8732.29    392.41 o 
  -6   4   7     8476.93     8503.52    334.00 o 
  -4   4   7     4846.59     4793.88    325.10 o 
  -2   4   7    21635.21    21190.82    416.68 o 
   0   4   7    52054.86    53030.16    948.95 o 
   2   4   7     1508.42     1311.33    117.66 o 
   4   4   7     8134.64     7748.88    321.84 o 
   6   4   7    19053.12    19709.33    756.97 o 
   8   4   7     1575.00     1440.17    174.86 o 
  10   4   7    13698.82    13986.39    482.25 o 
  12   4   7     9322.20     9418.62    682.16 o 
  14   4   7     1050.37     1146.85    430.83 o 
  16   4   7      862.20     1445.70    363.47 o 
 -17   5   7        2.11      259.91    238.43 o 
 -15   5   7      514.98      457.32    191.39 o 
 -13   5   7      220.98      437.97    174.40 o 
 -11   5   7     1027.04     1320.59    299.43 o 
  -9   5   7      538.11      637.90    174.79 o 
  -7   5   7     2693.27     2712.31    240.49 o 
  -5   5   7     1106.43     1146.75    185.98 o 
  -3   5   7       43.17      126.65     90.34 o 
  -1   5   7        2.45      -59.78     59.26 o 
   1   5   7     7009.41     7041.17    348.40 o 
   3   5   7      660.17      879.33    117.08 o 
   5   5   7      265.85      412.47    103.04 o 
   7   5   7      202.89      469.61    134.30 o 
   9   5   7     1090.22     1231.53    267.78 o 
  11   5   7      103.93       62.46    172.55 o 
  13   5   7        1.06       16.86    256.05 o 
  15   5   7      127.53       47.09    358.97 o 
 -16   6   7       24.82       24.58    218.28 o 
 -14   6   7     1477.23     1787.22    277.87 o 
 -12   6   7     1671.23     2482.02    545.40 o 
 -10   6   7       35.78       97.39    180.81 o 
  -8   6   7      806.49      860.74    187.19 o 
  -6   6   7     5650.72     5409.40    362.27 o 
  -4   6   7     4086.89     3706.00    220.49 o 
  -2   6   7     2850.76     2903.82    216.67 o 
   0   6   7    13878.12    14642.67    481.85 o 
   2   6   7     3732.27     4191.92    216.08 o 
   4   6   7     6208.29     5740.51    294.36 o 
   6   6   7    14785.47    14836.85    570.06 o 
   8   6   7     2522.52     2492.01    288.76 o 
  10   6   7     1188.82     1058.80    217.23 o 
  12   6   7     9063.86    10224.24    560.42 o 
  14   6   7     1521.26     1847.22    389.02 o 
 -15   7   7     3160.11     4212.02    421.70 o 
 -13   7   7      337.38      317.72    193.48 o 
 -11   7   7     8106.93     7213.12    609.86 o 
  -9   7   7    13402.51    14918.70    781.53 o 
  -7   7   7       83.43      172.25    143.23 o 
  -5   7   7    16713.86    15665.06    455.10 o 
  -3   7   7    25791.10    24602.85    598.97 o 
  -1   7   7     1361.38     1364.47    194.91 o 
   1   7   7    18881.42    17719.12    553.70 o 
   3   7   7    42286.11    44774.77   1192.06 o 
   5   7   7     3613.90     3588.98    643.32 o 
   7   7   7    13622.45    13218.31    568.58 o 
   9   7   7    20461.42    21153.48    777.56 o 
  11   7   7     5332.63     5975.79    466.21 o 
  13   7   7     3616.73     4317.78    535.72 o 
 -14   8   7     2235.48     2641.54    345.41 o 
 -12   8   7     4878.12     5311.68    462.25 o 
 -10   8   7      469.97      615.20    196.11 o 
  -8   8   7     6340.39     6685.34   1559.07 o 
  -6   8   7    12595.53    12872.57    436.27 o 
  -4   8   7      209.00      243.70    147.06 o 
  -2   8   7     8177.49     7552.45    399.37 o 
   0   8   7    15853.11    15755.06    545.89 o 
   2   8   7     4561.45     4871.37    341.57 o 
   4   8   7     8739.25     8605.71    609.59 o 
   6   8   7    20197.16    20365.45    934.06 o 
   8   8   7      286.25      331.08    358.97 o 
  10   8   7     6122.67     6102.49    616.33 o 
  12   8   7     9973.41    12784.02    838.31 o 
 -11   9   7     1437.00     2313.51    412.11 o 
  -9   9   7     1708.70     2138.38    402.66 o 
  -7   9   7        4.57     -111.08    247.02 o 
  -5   9   7     2391.53     2141.22    260.26 o 
  -3   9   7     2492.69     2523.04    280.45 o 
  -1   9   7      136.99      -29.17    150.21 o 
   1   9   7     1512.21     1505.51    236.90 o 
   3   9   7     2910.07     2934.61    301.15 o 
   5   9   7      928.08      668.33    257.07 o 
   7   9   7      624.85      471.56    281.00 o 
   9   9   7     4646.51     4991.41    568.50 o 
  -8  10   7       20.55      384.02    342.05 o 
  -6  10   7       38.67      591.78    390.05 o 
  -4  10   7      984.06     1068.39    354.48 o 
  -2  10   7     1109.40     1095.29    278.34 o 
   0  10   7        1.99      298.99    235.40 o 
   2  10   7      907.07      847.18    234.41 o 
   4  10   7      531.75      723.63    271.79 o 
   6  10   7        1.92      287.49    511.55 o 
  -3  11   7     2201.98     2405.75    441.90 o 
  -1  11   7      281.06      -11.95    262.86 o 
   1  11   7       95.43      380.61    407.24 o 
 -20   0   8     7460.47     6614.30    638.59 o 
 -18   0   8    14466.84    14006.69    773.62 o 
 -16   0   8     9018.14     8531.94    600.44 o 
 -14   0   8     6799.64     7453.92    521.34 o 
 -12   0   8    77009.40    73243.69   1696.01 o 
 -10   0   8    10136.73    10320.88    486.07 o 
  -8   0   8    21752.03    20912.29    593.32 o 
  -6   0   8   107083.77   105672.15   2219.64 o 
  -4   0   8    33292.97    32976.98    770.10 o 
  -2   0   8    13164.06    13196.06    354.11 o 
   0   0   8    33385.77    31484.11    983.50 o 
   2   0   8     3217.77     2982.13    353.43 o 
   4   0   8    46484.53    46832.09   1376.63 o 
   6   0   8   224820.77   219488.39   4465.58 o 
   8   0   8    39259.69    39423.18   1415.19 o 
  10   0   8    11246.68    11902.15    889.67 o 
  12   0   8    32146.80    31662.43   1709.71 o 
  14   0   8    15964.24    14274.65   1157.93 o 
  16   0   8     6129.40     4299.93    802.28 o 
  18   0   8    17324.01    16695.38   1410.93 o 
 -19   1   8      149.35       -1.12    191.15 o 
 -17   1   8     8832.62     8767.12    435.92 o 
 -15   1   8    34021.99    32340.51    831.40 o 
 -13   1   8    11507.66    10514.11    348.27 o 
 -11   1   8    29681.21    28446.60    562.57 o 
  -9   1   8    60435.41    59234.70    969.51 o 
  -7   1   8    20797.47    20510.43    405.98 o 
  -5   1   8    20752.73    20017.21    444.35 o 
  -3   1   8   133726.66   134035.47   2157.80 o 
  -1   1   8    19638.75    18590.04    464.74 o 
   1   1   8    14719.16    14154.85    374.62 o 
   3   1   8    61463.27    60111.35   1045.82 o 
   5   1   8    52995.39    52718.01    952.74 o 
   7   1   8    24773.47    24551.25    586.22 o 
   9   1   8    70973.38    67060.47   1570.66 o 
  11   1   8    11207.56    11193.36    553.23 o 
  13   1   8     1236.00      951.95    233.09 o 
  15   1   8    18887.79    17861.70    757.89 o 
  17   1   8     4479.53     4413.76    922.64 o 
 -20   2   8     1014.85     1203.60    332.03 o 
 -18   2   8     1330.38     1218.15    326.04 o 
 -16   2   8      472.56      704.16    273.82 o 
 -14   2   8     1380.88     1623.46    195.52 o 
 -12   2   8     7411.94     7047.20    501.32 o 
 -10   2   8     2172.66     2254.88    168.39 o 
  -8   2   8      989.65      917.40    142.56 o 
  -6   2   8    25018.15    24801.96    524.03 o 
  -4   2   8    50198.41    53742.09    959.30 o 
  -2   2   8     1921.72     1888.82    132.87 o 
   0   2   8    13887.46    13820.37    651.74 o 
   2   2   8      319.75      241.12     85.69 o 
   4   2   8     2645.85     2704.99    152.02 o 
   6   2   8    21451.76    21484.02    477.42 o 
   8   2   8     3014.55     3009.49    215.86 o 
  10   2   8      145.28      229.37    154.60 o 
  12   2   8      870.36      584.70    197.27 o 
  14   2   8     1888.01     1879.86    298.18 o 
  16   2   8      277.02       82.52    278.12 o 
  18   2   8      855.80     1178.94    387.20 o 
 -19   3   8       58.96      339.15    271.54 o 
 -17   3   8     1098.92      713.47    296.07 o 
 -15   3   8     2606.97     2411.58    370.72 o 
 -13   3   8     2182.57     1902.96    251.72 o 
 -11   3   8     2781.54     2939.88    257.87 o 
  -9   3   8    24935.64    24163.82    577.06 o 
  -7   3   8      134.53        9.44     94.38 o 
  -5   3   8    30605.07    32796.77    652.00 o 
  -3   3   8    29412.08    29057.11    587.87 o 
  -1   3   8    22278.18    22995.46    464.64 o 
   1   3   8      382.95      335.84     75.30 o 
   3   3   8    23066.56    22779.46    486.71 o 
   5   3   8     3849.46     3797.94    186.43 o 
   7   3   8      937.98     1125.28    151.26 o 
   9   3   8     8125.30     8530.62    360.33 o 
  11   3   8      370.98      534.51    194.99 o 
  13   3   8     1648.25     1662.20    269.81 o 
  15   3   8      606.36     1031.45    258.23 o 
  17   3   8      490.07      814.54    340.31 o 
 -18   4   8    10206.30    10145.92    800.58 o 
 -16   4   8     3964.51     3989.88    507.71 o 
 -14   4   8     4882.29     4848.58    393.34 o 
 -12   4   8    32630.14    32898.98    990.16 o 
 -10   4   8    17092.36    16762.67    540.15 o 
  -8   4   8    11506.81    11601.10    488.60 o 
  -6   4   8    89179.29    87412.38   2526.26 o 
  -4   4   8    33052.43    33062.09    670.03 o 
  -2   4   8    31584.32    31017.19    559.16 o 
   0   4   8   138407.81   142758.14   2318.88 o 
   2   4   8    38758.23    37954.22    732.36 o 
   4   4   8    15315.99    15293.37    389.47 o 
   6   4   8    60410.60    57782.04   1206.28 o 
   8   4   8    14429.03    14447.32    473.67 o 
  10   4   8     8711.17     8439.90    385.39 o 
  12   4   8    24232.10    23248.92    811.37 o 
  14   4   8     6146.81     7158.91   1142.39 o 
  16   4   8     1222.17     1534.99    394.69 o 
 -17   5   8     7603.11     7169.58    673.92 o 
 -15   5   8    28488.42    29108.69    985.03 o 
 -13   5   8     1649.39     2296.67    293.62 o 
 -11   5   8    19146.93    20699.51    828.31 o 
  -9   5   8    42846.67    42042.26   1000.34 o 
  -7   5   8    10433.58    10415.14    467.60 o 
  -5   5   8    29029.01    28174.89    818.94 o 
  -3   5   8   109570.36   104752.89   3118.92 o 
  -1   5   8    18991.04    18940.36    406.43 o 
   1   5   8    29595.14    29709.21    617.35 o 
   3   5   8    85918.63    88200.03   1529.90 o 
   5   5   8    22475.72    21960.38    538.37 o 
   7   5   8     7029.78     8001.38    357.30 o 
   9   5   8    42650.84    42012.35   1264.48 o 
  11   5   8    14041.70    13486.30    579.25 o 
  13   5   8     5203.71     5896.33    582.63 o 
  15   5   8    24989.93    24801.30   1159.59 o 
 -16   6   8      617.94      731.09    220.41 o 
 -14   6   8     5704.52     5291.29    451.78 o 
 -12   6   8    14725.11    14857.18    638.34 o 
 -10   6   8     2698.86     2632.84    302.05 o 
  -8   6   8     7754.04     6458.17    378.72 o 
  -6   6   8    29887.45    30104.09    904.02 o 
  -4   6   8     6591.08     6571.27    285.89 o 
  -2   6   8    17207.20    18082.51    469.97 o 
   0   6   8    56784.18    57656.91   1386.01 o 
   2   6   8    19149.31    18609.01    698.32 o 
   4   6   8     4777.31     5488.17    294.03 o 
   6   6   8    16717.31    17644.50    633.99 o 
   8   6   8     1470.51     1703.77    254.23 o 
  10   6   8     2768.61     3193.82    517.40 o 
  12   6   8    12654.43    12601.73    609.88 o 
  14   6   8     4300.11     5175.18    588.27 o 
 -15   7   8      804.55      899.75    239.17 o 
 -13   7   8      583.25      509.75    201.75 o 
 -11   7   8     1056.73     1119.69    231.84 o 
  -9   7   8     2267.95     2775.75    309.74 o 
  -7   7   8      644.34      580.51    221.70 o 
  -5   7   8      544.83      524.98    135.80 o 
  -3   7   8     5804.22     5650.36    287.68 o 
  -1   7   8      783.14      777.48    141.96 o 
   1   7   8       50.29       19.54    130.74 o 
   3   7   8     4655.47     5045.06    349.78 o 
   5   7   8     5827.77     5776.49    734.04 o 
   7   7   8      696.80      718.10    196.12 o 
   9   7   8     2611.00     2461.51    319.03 o 
  11   7   8      328.08      509.27    213.02 o 
  13   7   8      132.50      364.79    269.34 o 
 -14   8   8     1517.57     1522.34    282.21 o 
 -12   8   8     2068.42     2938.39    344.37 o 
 -10   8   8     1742.56     1981.60    277.68 o 
  -8   8   8      618.21      700.39    287.88 o 
  -6   8   8    11927.87    10907.99    503.56 o 
  -4   8   8     2227.79     2659.37    264.26 o 
  -2   8   8      751.08      981.97    190.32 o 
   0   8   8     7121.90     6949.13    475.93 o 
   2   8   8      667.13      662.24    206.13 o 
   4   8   8     6355.10     5959.88    527.51 o 
   6   8   8     5507.60     5444.48   1015.89 o 
   8   8   8      874.69      931.56    327.07 o 
  10   8   8      162.49      284.44    257.43 o 
  12   8   8     1308.24     1593.13    392.41 o 
 -11   9   8     3706.83     4384.02    906.59 o 
  -9   9   8    15474.34    16583.86   1449.77 o 
  -7   9   8     3785.23     4120.09    524.26 o 
  -5   9   8     5742.21     6157.32    482.57 o 
  -3   9   8    14415.91    13508.75   1094.26 o 
  -1   9   8     5853.33     6142.11    567.46 o 
   1   9   8     6782.19     5766.96    567.42 o 
   3   9   8    22205.72    21864.23    834.95 o 
   5   9   8     3312.59     3315.81    982.88 o 
   7   9   8     2832.50     3224.75    801.73 o 
   9   9   8    15041.76    15717.34   1463.36 o 
  -8  10   8     6268.81     6527.85   1011.45 o 
  -6  10   8    17151.64    16140.60    753.67 o 
  -4  10   8     3842.96     4331.93    495.99 o 
  -2  10   8     3041.65     3362.40    554.65 o 
   0  10   8    20068.05    21382.96    874.49 o 
   2  10   8     2981.35     3768.35    553.30 o 
   4  10   8     5494.78     4162.71    550.04 o 
   6  10   8    12708.78    13086.21   1289.98 o 
 -19   1   9     1851.01     1824.62    294.88 o 
 -17   1   9     2649.24     2892.93    331.96 o 
 -15   1   9    17974.49    17416.61    556.69 o 
 -13   1   9     1914.22     1765.29    175.51 o 
 -11   1   9     8609.69     9082.55    386.38 o 
  -9   1   9    17395.23    16267.33    368.60 o 
  -7   1   9     1162.59     1224.14    103.43 o 
  -5   1   9    19015.37    19462.51    381.12 o 
  -3   1   9    16166.67    15585.17    359.09 o 
  -1   1   9    18825.73    18659.66    942.01 o 
   1   1   9    22884.92    25929.78    518.91 o 
   3   1   9    33021.75    33168.50    647.94 o 
   5   1   9    17514.44    18270.49    433.64 o 
   7   1   9     3515.52     3369.93    196.54 o 
   9   1   9     4758.16     4222.11    341.68 o 
  11   1   9     7877.32     7047.36    452.09 o 
  13   1   9     1949.05     1815.11    283.38 o 
  15   1   9     2199.10     2050.33    367.29 o 
  17   1   9     1533.59     1569.24    403.40 o 
 -20   2   9     2111.51     1861.89    376.22 o 
 -18   2   9    22282.75    21658.01   1020.22 o 
 -16   2   9    14556.76    13768.16    741.80 o 
 -14   2   9     9302.67     9162.57    395.57 o 
 -12   2   9    62977.41    63378.29   1547.25 o 
 -10   2   9    33963.18    34266.92    715.87 o 
  -8   2   9    10690.86     9399.78    369.78 o 
  -6   2   9   114514.98   119569.81   1981.90 o 
  -4   2   9    40939.80    42371.83    794.04 o 
  -2   2   9    12346.82    11187.61    302.47 o 
   0   2   9    75684.47    75568.98   1277.99 o 
   2   2   9    35580.36    35530.81    679.80 o 
   4   2   9    14240.80    14092.67    366.02 o 
   6   2   9    45879.94    48300.52   1011.97 o 
   8   2   9     8250.21     7737.02    401.41 o 
  10   2   9      168.79      395.08    177.40 o 
  12   2   9     7908.53     8212.38    492.99 o 
  14   2   9     2500.85     2871.75    350.66 o 
  16   2   9       21.24       37.67    217.43 o 
 -19   3   9     3905.38     3263.74    480.56 o 
 -17   3   9     7277.71     6112.92    600.09 o 
 -15   3   9    35375.61    38067.30   1398.14 o 
 -13   3   9     7714.47     7583.38    540.11 o 
 -11   3   9    10726.52    10035.23    464.00 o 
  -9   3   9    68823.49    67924.45   1237.04 o 
  -7   3   9    40066.43    39340.55    778.60 o 
  -5   3   9    28631.76    28412.20    596.68 o 
  -3   3   9   124710.53   124802.47   1846.09 o 
  -1   3   9    35177.89    38372.22    656.23 o 
   1   3   9     8343.19     8212.72    269.11 o 
   3   3   9    76915.31    77029.70   1330.06 o 
   5   3   9    21490.79    20791.64    477.09 o 
   7   3   9     3250.63     3215.00    232.96 o 
   9   3   9    20736.64    21436.87    609.57 o 
  11   3   9    14570.89    14366.59    600.72 o 
  13   3   9      471.86      396.63    185.88 o 
  15   3   9     4834.34     5251.30    466.12 o 
  17   3   9     2226.07     2312.36    665.52 o 
 -18   4   9     4818.30     5374.29    608.95 o 
 -16   4   9     1903.84     2251.06    403.40 o 
 -14   4   9     2967.57     3553.08    343.12 o 
 -12   4   9     9175.32     9071.65    489.70 o 
 -10   4   9     4253.94     4602.72    312.50 o 
  -8   4   9     2557.38     2453.66    233.09 o 
  -6   4   9    36477.02    35845.46    846.42 o 
  -4   4   9     6975.73     7318.55    256.52 o 
  -2   4   9    10604.75    10675.96    290.72 o 
   0   4   9    16080.11    16426.08    419.36 o 
   2   4   9     6620.14     6449.88    234.14 o 
   4   4   9      182.72      241.88    128.17 o 
   6   4   9     3554.28     4096.37    259.00 o 
   8   4   9     6126.34     5905.22    322.54 o 
  10   4   9     1201.85     1069.90    172.99 o 
  12   4   9     2485.64     3262.18    513.60 o 
  14   4   9     2739.86     3511.98   1273.06 o 
  16   4   9      657.95      851.28    328.76 o 
 -17   5   9        1.52      182.31    230.56 o 
 -15   5   9       62.70      434.32    180.42 o 
 -13   5   9      201.34      734.16    266.30 o 
 -11   5   9       92.01       20.06    150.66 o 
  -9   5   9       37.44       33.92    145.16 o 
  -7   5   9     1028.28      913.86    196.46 o 
  -5   5   9       22.93     -130.01    116.20 o 
  -3   5   9     1798.06     1979.38    164.68 o 
  -1   5   9     2294.15     2395.99    150.80 o 
   1   5   9      499.81      596.14    105.84 o 
   3   5   9      420.52      530.69    106.02 o 
   5   5   9        0.55      -72.70     88.05 o 
   7   5   9      105.57       42.08    120.83 o 
   9   5   9      195.10      371.36    173.63 o 
  11   5   9      176.10      383.15    166.09 o 
  13   5   9       49.82       -9.18    203.94 o 
  15   5   9       17.44      -49.53    244.40 o 
 -16   6   9      625.09      583.51    203.82 o 
 -14   6   9      886.43     1126.96    250.50 o 
 -12   6   9    12989.90    13286.52    775.53 o 
 -10   6   9     5973.93     6068.79    435.21 o 
  -8   6   9     4005.17     4078.69    319.89 o 
  -6   6   9    10912.15    10174.50    447.87 o 
  -4   6   9     7842.18     7561.32    297.14 o 
  -2   6   9     1600.70     1737.16    184.31 o 
   0   6   9    18856.48    18008.92    560.63 o 
   2   6   9     1627.85     1567.94    178.42 o 
   4   6   9      740.98      723.03    159.02 o 
   6   6   9     3250.46     3728.12    346.21 o 
   8   6   9     4109.03     3926.49    347.24 o 
  10   6   9       37.02      -46.01    144.32 o 
  12   6   9     2420.39     3277.05    676.34 o 
  14   6   9      809.62     1258.82    342.11 o 
 -15   7   9    12700.66    14031.24    821.96 o 
 -13   7   9     5730.63     5699.13    478.23 o 
 -11   7   9     1866.63     2194.03    471.88 o 
  -9   7   9    23404.25    22809.60    908.49 o 
  -7   7   9    13936.43    13571.81    584.46 o 
  -5   7   9      671.45      458.72    164.98 o 
  -3   7   9    24090.91    24356.37    602.86 o 
  -1   7   9    12136.98    11904.49    406.85 o 
   1   7   9     1176.14     1232.83    196.84 o 
   3   7   9    14353.44    14138.96    594.03 o 
   5   7   9    11985.07    11401.56   1098.84 o 
   7   7   9      468.94      600.53    371.71 o 
   9   7   9     7747.22     7831.27    503.12 o 
  11   7   9     2816.40     2554.10    340.21 o 
  13   7   9      204.79      271.01    288.46 o 
 -14   8   9     1784.60     1716.64    276.48 o 
 -12   8   9    14644.31    15196.73    706.35 o 
 -10   8   9     6643.73     7173.26    642.25 o 
  -8   8   9     1893.35     1957.99    280.65 o 
  -6   8   9    20069.20    18562.55    837.83 o 
  -4   8   9    12589.42    11652.29    584.05 o 
  -2   8   9     2124.22     2295.84    298.87 o 
   0   8   9    19506.66    18333.14    725.05 o 
   2   8   9     9288.50     8067.71    508.58 o 
   4   8   9       65.25      267.36    219.70 o 
   6   8   9     8518.87     8493.41    643.86 o 
   8   8   9     7165.10     7908.37    650.24 o 
  10   8   9       29.44      -49.58    289.34 o 
 -11   9   9     1782.38     2522.87    420.14 o 
  -9   9   9     7555.77     7049.31    663.43 o 
  -7   9   9     1292.10     1245.48    360.10 o 
  -5   9   9     1241.96     1318.43    282.81 o 
  -3   9   9     3933.54     4541.34    433.47 o 
  -1   9   9     4049.90     4410.22    550.66 o 
   1   9   9      260.53      330.18    219.95 o 
   3   9   9     5935.71     6162.53    659.17 o 
   5   9   9     2421.23     2298.66    553.72 o 
   7   9   9        2.30      598.11    391.71 o 
   9   9   9     1363.71     2857.37    645.27 o 
  -8  10   9      874.85      938.77    523.20 o 
  -6  10   9      219.17      118.75    303.79 o 
  -4  10   9        2.79      129.34    224.50 o 
  -2  10   9      868.20     1410.47    297.31 o 
   0  10   9      435.34      540.13    250.42 o 
   2  10   9       35.14      143.83    286.47 o 
   4  10   9      180.65      340.01    247.75 o 
 -20   0  10       66.07       -1.87    229.94 o 
 -18   0  10     7795.02     8127.58    632.45 o 
 -16   0  10     4505.16     4410.30    513.77 o 
 -14   0  10      244.99       73.24    248.01 o 
 -12   0  10     5587.62     5517.46    339.27 o 
 -10   0  10     6603.95     6267.66    601.23 o 
  -8   0  10       55.21      176.59    105.89 o 
  -6   0  10    16325.36    17061.88    498.77 o 
  -4   0  10    19517.11    19982.05    868.24 o 
  -2   0  10    36269.49    40776.89    925.34 o 
   0   0  10    11425.19    12319.51    539.29 o 
   2   0  10    10344.80    10073.88    488.08 o 
   4   0  10    32339.38    33583.52   1192.05 o 
   6   0  10     5497.04     5571.56    808.39 o 
   8   0  10      311.69      378.95    321.25 o 
  10   0  10    10866.54     8821.24    917.69 o 
  12   0  10    13067.59    13382.49   1096.34 o 
  14   0  10      440.77       39.39    376.17 o 
  16   0  10     2245.35     1818.73    590.89 o 
 -19   1  10     1733.24     1666.50    283.93 o 
 -17   1  10      135.90       50.20    169.38 o 
 -15   1  10      703.00      631.47    157.00 o 
 -13   1  10     1012.61      962.33    146.55 o 
 -11   1  10       25.60     -114.23     76.15 o 
  -9   1  10     5531.72     5374.56    308.42 o 
  -7   1  10     5557.07     5580.46    192.77 o 
  -5   1  10      435.83      585.44     86.35 o 
  -3   1  10     3878.73     4441.12    217.47 o 
  -1   1  10    66058.20    72343.66   1441.05 o 
   1   1  10     4315.45     4090.13    228.90 o 
   3   1  10     1342.31     1560.59    138.03 o 
   5   1  10     2702.51     2797.34    178.02 o 
   7   1  10     2938.39     3110.18    213.37 o 
   9   1  10       25.40      109.69    190.45 o 
  11   1  10     1100.98     1562.94    264.98 o 
  13   1  10     1581.50     1401.81    270.94 o 
  15   1  10      395.91      723.55    259.00 o 
  17   1  10       19.85      -57.45    254.86 o 
 -20   2  10       41.43     -103.45    225.11 o 
 -18   2  10      181.02      281.15    320.97 o 
 -16   2  10      540.97      378.06    298.78 o 
 -14   2  10      948.67      585.34    229.68 o 
 -12   2  10      189.76      101.36    120.02 o 
 -10   2  10      197.27       43.97     91.32 o 
  -8   2  10     2359.24     2581.03    179.33 o 
  -6   2  10    15315.88    15186.65    388.83 o 
  -4   2  10     4467.30     4379.63    193.64 o 
  -2   2  10     2363.90     2531.74    157.89 o 
   0   2  10      193.17      355.10     82.17 o 
   2   2  10      289.54      276.31     83.94 o 
   4   2  10       61.06      200.11     92.97 o 
   6   2  10       45.52       58.62    103.02 o 
   8   2  10      589.28      576.36    169.12 o 
  10   2  10     1620.16     1752.47    259.79 o 
  12   2  10       23.44       31.60    155.15 o 
  14   2  10      444.72      403.67    223.37 o 
  16   2  10        6.59      -41.80    215.66 o 
 -19   3  10       24.51      184.32    236.75 o 
 -17   3  10       68.04      -44.85    229.94 o 
 -15   3  10      457.74      648.93    197.61 o 
 -13   3  10     1029.57      817.60    209.34 o 
 -11   3  10      205.15       76.70    137.56 o 
  -9   3  10      207.44       71.46     99.19 o 
  -7   3  10     1965.51     1939.84    158.20 o 
  -5   3  10       59.34      135.14     74.26 o 
  -3   3  10      193.77      118.53     56.82 o 
  -1   3  10     1243.79     1369.49    100.16 o 
   1   3  10     1362.07     1362.88    123.93 o 
   3   3  10     1754.89     1930.07    160.01 o 
   5   3  10      507.17      734.92    150.78 o 
   7   3  10       41.72      -44.86    101.41 o 
   9   3  10     2132.20     2184.34    223.34 o 
  11   3  10     1514.59     1843.54    265.71 o 
  13   3  10       29.89     -229.97    153.32 o 
  15   3  10     1033.65      963.82    264.66 o 
 -18   4  10     1407.20     1000.69    418.06 o 
 -16   4  10      869.66      883.11    310.97 o 
 -14   4  10      998.72     1221.22    287.26 o 
 -12   4  10     6126.30     5759.88    414.32 o 
 -10   4  10     4171.61     4178.36    306.86 o 
  -8   4  10      502.99      580.56    159.50 o 
  -6   4  10       18.87      138.91    117.53 o 
  -4   4  10      547.60      433.53     78.38 o 
  -2   4  10     3935.59     3965.00    186.18 o 
   0   4  10      480.38      567.60    102.50 o 
   2   4  10      245.38      326.14     89.33 o 
   4   4  10      309.50      189.54     93.23 o 
   6   4  10     2926.20     3133.22    239.85 o 
   8   4  10       58.78      156.85    128.59 o 
  10   4  10     2133.85     2160.21    232.55 o 
  12   4  10     1931.31     2434.24    308.80 o 
  14   4  10       65.96      352.00    267.53 o 
  16   4  10     1332.25     2292.81    461.68 o 
 -17   5  10      928.79     1018.87    294.29 o 
 -15   5  10     4356.12     5190.06    444.85 o 
 -13   5  10     2965.82     3053.78    347.02 o 
 -11   5  10       56.04       47.15    156.35 o 
  -9   5  10     2643.71     2461.27    263.08 o 
  -7   5  10     4541.82     4466.62    310.19 o 
  -5   5  10      625.49      795.93    178.71 o 
  -3   5  10      406.26      194.58    217.18 o 
  -1   5  10     1071.31     1128.05    118.37 o 
   1   5  10     1455.00     1506.56    144.79 o 
   3   5  10       65.74       53.82    103.37 o 
   5   5  10     1561.97     1658.67    189.46 o 
   7   5  10     4563.45     4683.09    298.39 o 
   9   5  10      609.78      962.10    203.35 o 
  11   5  10      267.86      353.29    227.33 o 
  13   5  10     2536.92     2657.36    427.11 o 
  15   5  10     2234.43     2963.10    491.54 o 
 -16   6  10     2291.08     2700.18    342.86 o 
 -14   6  10       87.55      233.42    181.70 o 
 -12   6  10     1531.58     1666.43    286.60 o 
 -10   6  10     6957.53     7181.10    479.77 o 
  -8   6  10     3758.18     3836.08    391.12 o 
  -6   6  10      454.64      138.26    147.15 o 
  -4   6  10     2458.20     2767.98    294.85 o 
  -2   6  10      726.98      738.94    166.88 o 
   0   6  10      253.95      369.26    120.59 o 
   2   6  10     7149.08     6799.38    487.38 o 
   4   6  10     3768.30     3330.53    221.65 o 
   6   6  10      293.07      452.26    173.57 o 
   8   6  10     1422.03     1655.40    278.99 o 
  10   6  10     2260.34     2741.77    314.55 o 
  12   6  10      894.72     1046.95    519.60 o 
  14   6  10     1296.50     1802.20    609.48 o 
 -15   7  10      572.76      545.86    202.46 o 
 -13   7  10      931.85      782.21    211.59 o 
 -11   7  10        0.25      424.18    197.51 o 
  -9   7  10      368.29      294.76    178.58 o 
  -7   7  10      181.04      154.22    155.80 o 
  -5   7  10     1285.11     1247.94    235.79 o 
  -3   7  10       38.22       -1.62    140.55 o 
  -1   7  10     1375.93     1411.39    263.39 o 
   1   7  10       10.03       68.92    173.47 o 
   3   7  10     1216.32     1571.59    338.45 o 
   5   7  10      724.16      692.98    327.90 o 
   7   7  10      239.83      180.87    270.48 o 
   9   7  10        0.48      150.74    178.42 o 
  11   7  10      305.90       96.38    202.24 o 
  13   7  10       53.55       67.10    391.71 o 
 -12   8  10       23.54       -7.49    290.38 o 
 -10   8  10     1165.81     1206.62    259.79 o 
  -8   8  10       19.74      110.06    160.00 o 
  -6   8  10      640.38      505.51    204.02 o 
  -4   8  10       70.36       62.13    180.46 o 
  -2   8  10      284.47      563.91    205.41 o 
   0   8  10      324.60      401.28    187.09 o 
   2   8  10      897.10     1414.47    266.49 o 
   4   8  10        3.26       42.17    276.31 o 
   6   8  10       43.71      781.20    365.63 o 
   8   8  10       86.25      663.02    364.52 o 
  10   8  10      185.76      531.53    380.61 o 
 -11   9  10      883.15     1100.94    304.19 o 
  -9   9  10      777.50      855.07    298.15 o 
  -7   9  10       90.47      363.87   1095.08 o 
  -5   9  10       14.76     -227.71    190.87 o 
  -3   9  10        1.72      246.75    214.25 o 
  -1   9  10      591.81      674.88    240.89 o 
   1   9  10      117.90      304.21    222.33 o 
   3   9  10       19.44      340.90    261.69 o 
   5   9  10      102.73      563.15    396.15 o 
   7   9  10      649.74     1048.07    434.99 o 
  -6  10  10     1126.11     1204.60    357.09 o 
  -4  10  10      141.19      169.48    230.10 o 
  -2  10  10      556.27      391.86    239.30 o 
   0  10  10       49.44      151.25    222.08 o 
   2  10  10      196.47      463.28    309.57 o 
   4  10  10      158.23      621.29    602.54 o 
 -19   1  11       25.92      112.35    227.41 o 
 -17   1  11     2575.08     2491.92    261.53 o 
 -15   1  11     1039.53     1273.28    218.78 o 
 -13   1  11      177.53      223.17    115.81 o 
 -11   1  11     1762.85     1834.85    154.83 o 
  -9   1  11    21058.91    22050.67    465.33 o 
  -7   1  11     5168.14     5071.73    190.14 o 
  -5   1  11    14547.47    15523.08    567.25 o 
  -3   1  11    10026.98     9568.57    277.09 o 
  -1   1  11    11551.73    12327.77    393.96 o 
   1   1  11     6190.01     5721.23    322.17 o 
   3   1  11    41156.92    42428.38    949.40 o 
   5   1  11     5931.85     6164.97    252.54 o 
   7   1  11      543.61      545.46    145.95 o 
   9   1  11     7004.50     7079.38    434.34 o 
  11   1  11     4170.04     4329.57    386.15 o 
  13   1  11     1889.61     2140.99    317.80 o 
  15   1  11    10786.43     9820.83    827.99 o 
  17   1  11      571.03      818.33    343.17 o 
 -18   2  11     5001.18     5196.30    547.95 o 
 -16   2  11      532.76      416.10    241.37 o 
 -14   2  11     7528.35     6672.58    355.08 o 
 -12   2  11    16268.89    16037.77    461.51 o 
 -10   2  11     1146.96     1001.12    144.36 o 
  -8   2  11    16978.55    16765.91    453.12 o 
  -6   2  11    74882.24    75619.71   1340.46 o 
  -4   2  11    20365.79    18996.24    599.16 o 
  -2   2  11    52725.25    52329.54    968.66 o 
   0   2  11    91983.27    93930.27   1574.31 o 
   2   2  11     3090.10     2768.33    164.42 o 
   4   2  11    30976.56    30701.62    645.00 o 
   6   2  11    84489.46    83408.81   1472.28 o 
   8   2  11    11838.48    11758.11    553.29 o 
  10   2  11    21971.63    20731.95    741.30 o 
  12   2  11    25599.51    24025.25    848.98 o 
  14   2  11     6460.75     6124.04    509.58 o 
  16   2  11     3511.80     4150.30    466.04 o 
 -19   3  11      215.30      269.68    233.87 o 
 -17   3  11     2679.14     2728.28    633.06 o 
 -15   3  11    12822.36    12830.92    697.75 o 
 -13   3  11     2021.69     2395.80    289.37 o 
 -11   3  11    15585.74    14970.18    509.34 o 
  -9   3  11    32497.44    32078.10    934.42 o 
  -7   3  11     5908.91     6523.20    292.66 o 
  -5   3  11     9011.14     9146.76    325.94 o 
  -3   3  11    71569.01    74278.35   1467.72 o 
  -1   3  11    23042.14    22034.37    434.13 o 
   1   3  11    25196.38    25905.39    553.11 o 
   3   3  11    55118.89    54772.93   1017.58 o 
   5   3  11    23815.64    23070.86   1104.85 o 
   7   3  11     4988.52     5087.88    442.22 o 
   9   3  11    45618.55    42470.82   1034.40 o 
  11   3  11     6011.37     5951.15    438.36 o 
  13   3  11     4114.91     3372.61    372.42 o 
  15   3  11    13765.06    14718.52    730.59 o 
 -18   4  11      144.00      127.81    243.96 o 
 -16   4  11      147.31       87.46    227.72 o 
 -14   4  11     3371.59     2875.29    325.15 o 
 -12   4  11     5446.17     5222.98    408.08 o 
 -10   4  11       51.03     -102.22    140.74 o 
  -8   4  11     3948.40     3561.98    274.43 o 
  -6   4  11    12313.36    12220.83    440.65 o 
  -4   4  11     6964.74     6974.65    364.51 o 
  -2   4  11     7421.61     7424.35    641.94 o 
   0   4  11    32420.19    31220.47    801.20 o 
   2   4  11     9550.32     9359.21    325.27 o 
   4   4  11     2014.97     2243.21    173.19 o 
   6   4  11    27293.45    26021.76   1243.12 o 
   8   4  11     1921.46     2038.03    252.02 o 
  10   4  11     7311.76     6961.24    381.20 o 
  12   4  11     3762.17     4359.81    420.30 o 
  14   4  11     1681.56     1661.10    383.29 o 
 -17   5  11        5.44      311.12    234.96 o 
 -15   5  11      144.92      518.11    202.11 o 
 -13   5  11       17.62      121.80    181.43 o 
 -11   5  11        0.66       22.04    160.95 o 
  -9   5  11        1.09       93.92    150.16 o 
  -7   5  11      492.45      222.16    153.76 o 
  -5   5  11      135.42      203.42    150.39 o 
  -3   5  11       96.19       95.51    348.52 o 
  -1   5  11      803.36      963.81    152.41 o 
   1   5  11        0.12       14.62    112.28 o 
   3   5  11      915.84      973.55    143.50 o 
   5   5  11        5.07       81.99    116.72 o 
   7   5  11     1591.28     1543.20    197.94 o 
   9   5  11      112.24     -121.70    143.77 o 
  11   5  11      178.62      120.20    227.22 o 
  13   5  11      405.27      486.74    387.83 o 
  15   5  11      112.91      463.35    331.52 o 
 -16   6  11      298.53      416.36    217.55 o 
 -14   6  11     1246.66     2504.84    422.92 o 
 -12   6  11     4636.93     4927.07    446.26 o 
 -10   6  11       64.37      130.66    163.09 o 
  -8   6  11     3158.74     2775.24    276.93 o 
  -6   6  11     7483.69     7542.95    459.45 o 
  -4   6  11     1868.66     1979.76    252.89 o 
  -2   6  11     2770.08     2924.59    367.58 o 
   0   6  11    17571.85    16460.46    656.04 o 
   2   6  11     4911.61     4859.35    347.94 o 
   4   6  11     9061.58     8943.72    376.68 o 
   6   6  11    14021.38    12767.50    684.46 o 
   8   6  11     1432.96     1552.78    248.47 o 
  10   6  11     3657.84     3969.30    373.19 o 
  12   6  11     8244.88     8709.45   1308.29 o 
 -15   7  11     3524.72     5294.45    952.89 o 
 -13   7  11      955.76     1221.38    668.57 o 
 -11   7  11     3552.17     3960.95    403.23 o 
  -9   7  11    12871.72    13162.80    758.37 o 
  -7   7  11      145.15      312.05    187.71 o 
  -5   7  11    13699.93    12611.20    523.03 o 
  -3   7  11     9556.44     9846.41    564.15 o 
  -1   7  11      752.92      819.48    183.30 o 
   1   7  11     6430.95     6137.31    435.89 o 
   3   7  11    24043.18    21202.24    918.97 o 
   5   7  11      897.50     1488.05    432.77 o 
   7   7  11     6670.16     7693.82    886.06 o 
   9   7  11    12748.87    14795.03   1192.05 o 
  11   7  11     4447.44     5336.75    574.14 o 
 -12   8  11     3586.36     4181.39    536.39 o 
 -10   8  11      353.82      640.53    211.78 o 
  -8   8  11     3620.55     3328.22    331.79 o 
  -6   8  11    16172.78    15320.83    659.97 o 
  -4   8  11     1221.66     1390.06    333.36 o 
  -2   8  11    10546.44     9579.13    562.99 o 
   0   8  11    13848.39    13237.05    627.05 o 
   2   8  11     3174.90     2802.87    327.18 o 
   4   8  11     3884.67     4337.10    705.19 o 
   6   8  11    14831.71    16170.51   1227.28 o 
   8   8  11     2238.17     3188.05    637.50 o 
  10   8  11     3709.66     5000.12    791.74 o 
 -11   9  11     1282.98     1754.29    333.02 o 
  -9   9  11     2443.18     3358.71    475.78 o 
  -7   9  11      191.19      490.24    537.95 o 
  -5   9  11     1257.11      841.00    303.90 o 
  -3   9  11     6157.53     6084.31    497.50 o 
  -1   9  11      957.96     1287.93    283.98 o 
   1   9  11     2602.55     2766.34    355.69 o 
   3   9  11     4533.69     5078.75    589.13 o 
   5   9  11      386.97      677.45    380.06 o 
   7   9  11      931.57      637.50    400.03 o 
  -6  10  11      652.39      820.73    372.29 o 
  -4  10  11      766.04      292.73    230.02 o 
  -2  10  11        7.22      195.11    219.64 o 
   0  10  11      144.04      378.66    226.28 o 
   2  10  11      473.19      523.17    646.10 o 
 -20   0  12     6985.96     6269.02    864.42 o 
 -18   0  12    16092.02    15982.94    813.67 o 
 -16   0  12      434.02      739.62    283.52 o 
 -14   0  12    17779.73    15888.63   1576.55 o 
 -12   0  12    38185.64    37635.30   1025.01 o 
 -10   0  12    17029.27    16537.72    560.65 o 
  -8   0  12    22410.21    22310.38    647.53 o 
  -6   0  12   175553.89   176718.36   3635.10 o 
  -4   0  12    20330.80    18955.63    651.68 o 
  -2   0  12    55434.30    58667.05   1308.75 o 
   0   0  12    25055.43    20204.02    780.88 o 
   2   0  12    22191.51    22951.11   1477.79 o 
   4   0  12    33782.28    35832.55   1643.96 o 
   6   0  12   114499.01   118783.37   3272.29 o 
   8   0  12     4676.60     5825.71    776.21 o 
  10   0  12     8307.29     9281.74    982.60 o 
  14   0  12     9660.69    10247.70   1159.59 o 
  16   0  12     4932.92     5217.06    926.57 o 
 -19   1  12      769.40      977.09    294.82 o 
 -17   1  12     6157.77     5811.80    436.41 o 
 -15   1  12    29321.52    29586.62   1126.25 o 
 -13   1  12     3695.54     4039.31    229.98 o 
 -11   1  12    25507.39    25403.90    538.67 o 
  -9   1  12    51295.93    52941.66    909.32 o 
  -7   1  12    16680.22    16180.58    371.61 o 
  -5   1  12    27759.02    27706.04    590.89 o 
  -3   1  12   145686.50   149494.45   2445.30 o 
  -1   1  12     8288.28     7945.88    255.83 o 
   1   1  12     4971.00     4584.33    262.06 o 
   3   1  12    51899.32    51518.38   1124.45 o 
   5   1  12    30070.16    29974.34    651.75 o 
   7   1  12    16611.29    16745.18    603.78 o 
   9   1  12    41101.32    39326.05   1913.56 o 
  11   1  12    16294.71    14392.22    624.73 o 
  13   1  12     1997.49     1999.01    636.39 o 
  15   1  12    13599.56    13235.93    952.75 o 
 -18   2  12      490.52      524.41    277.43 o 
 -16   2  12       20.79      -33.84    290.73 o 
 -14   2  12     5988.06     6851.96    373.64 o 
 -12   2  12    10555.44    10218.80    503.50 o 
 -10   2  12       84.77      -19.43     99.18 o 
  -8   2  12     8009.30     7339.60    289.33 o 
  -6   2  12     9711.50     9450.43    309.65 o 
  -4   2  12     2905.20     3584.63    197.88 o 
  -2   2  12     7480.80     7789.39    265.11 o 
   0   2  12    18613.13    17928.04    547.45 o 
   2   2  12     4582.26     4598.78    286.09 o 
   4   2  12     9945.31     9864.69    319.98 o 
   6   2  12     5183.72     5201.01    260.01 o 
   8   2  12       39.14      199.15    162.79 o 
  10   2  12       89.64      154.29    166.05 o 
  12   2  12     6208.74     5525.50    437.72 o 
  14   2  12     1434.14     1542.36    310.21 o 
  16   2  12       67.22       80.36    229.42 o 
 -19   3  12      366.81      554.89    272.87 o 
 -17   3  12      411.04      574.67    272.84 o 
 -15   3  12     3265.64     3587.82    362.26 o 
 -13   3  12     2768.18     2730.07    299.03 o 
 -11   3  12     1863.70     1697.00    226.61 o 
  -9   3  12    13518.55    12940.71    642.87 o 
  -7   3  12     1902.39     2040.70    177.49 o 
  -5   3  12     6229.13     6476.83    376.23 o 
  -3   3  12    24048.41    23765.15    550.64 o 
  -1   3  12     1346.59     1165.70    136.09 o 
   1   3  12    22273.98    21485.57    599.21 o 
   3   3  12    13758.91    13009.17    812.37 o 
   5   3  12    16364.09    15376.49    431.08 o 
   7   3  12     1498.21     1183.88    206.14 o 
   9   3  12     8511.24     8774.19    426.02 o 
  11   3  12      660.89     1085.37    231.49 o 
  13   3  12      671.56     1121.20    261.11 o 
  15   3  12     1796.74     2011.91    333.48 o 
 -18   4  12    13338.73    13311.24    905.89 o 
 -16   4  12     2444.91     2873.22    466.94 o 
 -14   4  12     7508.22     7519.45    500.48 o 
 -12   4  12    28246.61    28966.16    939.66 o 
 -10   4  12     5391.42     5816.17    361.70 o 
  -8   4  12    24577.19    24825.34    699.72 o 
  -6   4  12    60935.35    61160.39   1318.74 o 
  -4   4  12    12793.74    12594.39    381.73 o 
  -2   4  12    22726.45    20992.84    567.23 o 
   0   4  12   105127.21    98590.09   2720.25 o 
   2   4  12     9826.24     9547.75    471.85 o 
   4   4  12    31162.49    30589.33    887.41 o 
   6   4  12    46752.21    46622.69   1207.42 o 
   8   4  12    10254.47    10885.44    498.57 o 
  10   4  12     3619.76     4315.64    383.69 o 
  12   4  12    19546.11    20070.25    783.78 o 
  14   4  12     2924.85     3084.82    603.38 o 
 -17   5  12     6323.56     6907.99   1371.54 o 
 -15   5  12    26707.83    26861.93   1535.49 o 
 -13   5  12     4537.11     4509.60    450.24 o 
 -11   5  12    14224.02    14578.17    633.53 o 
  -9   5  12    38141.44    38846.59    984.43 o 
  -7   5  12    10783.61    10894.77    453.94 o 
  -5   5  12    11276.35    11836.05    475.53 o 
  -3   5  12    61758.01    61532.43   1341.95 o 
  -1   5  12    20711.04    20335.76    866.17 o 
   1   5  12    17556.13    18211.62    625.34 o 
   3   5  12    84995.51    80636.27   3078.59 o 
   5   5  12    31194.03    31561.32    957.98 o 
   7   5  12     8218.44     7645.53    462.60 o 
   9   5  12    32924.28    33458.96   1221.83 o 
  11   5  12     7498.81     8556.58   1050.85 o 
  13   5  12     2462.96     2900.65    690.76 o 
 -16   6  12      891.38      875.76    355.26 o 
 -14   6  12     4267.63     3996.97    428.03 o 
 -12   6  12    12283.29    11559.63    639.43 o 
 -10   6  12     2674.89     2358.56    307.42 o 
  -8   6  12    10749.70     9802.55    472.70 o 
  -6   6  12    31008.62    29571.15    826.89 o 
  -4   6  12     1209.72     1609.90    239.81 o 
  -2   6  12    14475.04    13829.20    526.00 o 
   0   6  12    37831.54    36380.79    910.74 o 
   2   6  12    15591.42    14833.91    581.43 o 
   4   6  12     8909.28     9177.38    714.67 o 
   6   6  12    29085.82    26420.88   1086.64 o 
   8   6  12     3752.67     3757.09    769.83 o 
  10   6  12      859.04      926.55    283.01 o 
  12   6  12     8730.89     8538.83   1127.97 o 
 -15   7  12     1503.60     1514.22    257.62 o 
 -13   7  12      109.59     -143.88    191.96 o 
 -11   7  12     1927.25     2074.22    454.37 o 
  -9   7  12     1589.79     1407.17    249.83 o 
  -7   7  12      215.10      173.62    175.98 o 
  -5   7  12     2422.13     2500.87    424.20 o 
  -3   7  12     2138.10     2720.34    305.40 o 
  -1   7  12      128.81      221.03    141.04 o 
   1   7  12     1830.54     1778.21    294.24 o 
   3   7  12     2311.00     2298.10    430.83 o 
   5   7  12      704.48      670.79    331.23 o 
   7   7  12        6.83     -334.01    251.34 o 
   9   7  12     1097.74     1304.59    325.80 o 
  11   7  12      485.03      919.70    369.79 o 
 -12   8  12     2379.76     2843.60    358.77 o 
 -10   8  12     1835.14     2436.15    409.74 o 
  -8   8  12     2038.01     2095.25    350.76 o 
  -6   8  12     5182.79     5455.16    423.98 o 
  -4   8  12     1147.11     1453.87    503.43 o 
  -2   8  12      518.98      511.34    226.60 o 
   0   8  12     4977.96     5151.64    466.33 o 
   2   8  12     1929.39     1892.54    284.56 o 
   4   8  12     1300.10      697.98    343.99 o 
   6   8  12     2864.69     4164.55    736.81 o 
   8   8  12       81.35      668.57    360.08 o 
  10   8  12      243.66      409.46    385.61 o 
  -9   9  12    15137.30    15335.74    906.55 o 
  -7   9  12     1932.90     2751.62    523.18 o 
  -5   9  12     2375.17     2741.11    530.36 o 
  -3   9  12    19795.43    17842.99    762.44 o 
  -1   9  12     7263.36     6978.05    608.48 o 
   1   9  12     4217.80     3993.92    414.96 o 
   3   9  12     9955.10    10730.87    838.23 o 
   5   9  12     2512.94     2781.36    593.67 o 
   7   9  12     2131.27     3288.47    648.04 o 
  -6  10  12    15800.95    21277.16   2224.31 o 
  -4  10  12     4641.51     4712.26    587.30 o 
  -2  10  12     4314.70     4097.39    441.33 o 
   0  10  12    23264.10    23403.08    937.60 o 
   2  10  12     4690.86     4324.34    845.01 o 
 -19   1  13     3093.52     3397.22    666.35 o 
 -17   1  13     1845.35     2019.85    422.23 o 
 -15   1  13    13310.06    12764.96    804.65 o 
 -13   1  13     3099.61     3328.76    345.30 o 
 -11   1  13      425.17      478.57    130.85 o 
  -9   1  13    19290.50    18504.95    486.15 o 
  -7   1  13    19624.77    18899.18    872.92 o 
  -5   1  13    11968.17    12269.09    382.43 o 
  -3   1  13    21122.77    21451.02    606.56 o 
  -1   1  13     6593.56     6433.92    373.52 o 
   1   1  13     1446.79     1403.87    210.17 o 
   3   1  13    25069.90    23866.65    745.56 o 
   5   1  13    23146.29    23424.84    661.16 o 
   7   1  13     1105.93     1114.45    245.59 o 
   9   1  13    13470.82    13408.18    765.60 o 
  11   1  13     2799.61     2194.12    403.95 o 
  13   1  13       38.69      201.74    484.09 o 
  15   1  13     2085.39     1982.43    447.17 o 
 -18   2  13    12949.20    13551.37   1285.82 o 
 -16   2  13     7477.49     7605.19    639.44 o 
 -14   2  13     4048.35     3979.80    301.72 o 
 -12   2  13    41042.04    40589.37    878.19 o 
 -10   2  13    19654.63    18694.36    503.62 o 
  -8   2  13    16810.04    17346.74    530.20 o 
  -6   2  13    78872.57    81175.28   1445.44 o 
  -4   2  13    18229.35    17325.24    449.67 o 
  -2   2  13     4639.88     4703.64    247.68 o 
   0   2  13    42814.98    43089.32    992.71 o 
   2   2  13     8342.43     7474.66    350.64 o 
   4   2  13     6706.43     6424.81    321.51 o 
   6   2  13    14621.67    14488.38    703.88 o 
   8   2  13    11668.78    11102.63    449.91 o 
  10   2  13      212.63      535.03    199.29 o 
  12   2  13     3200.43     3419.88    608.87 o 
  14   2  13     1416.39     1565.94    444.58 o 
 -17   3  13     7223.09     7385.76    656.51 o 
 -15   3  13    27541.08    27917.53    939.14 o 
 -13   3  13     7492.97     7792.13    559.22 o 
 -11   3  13     5415.96     5621.01    355.29 o 
  -9   3  13    61146.86    61469.80   1186.62 o 
  -7   3  13    17788.90    18382.81    488.40 o 
  -5   3  13    18972.02    19662.00    498.03 o 
  -3   3  13    37701.66    37018.58    772.43 o 
  -1   3  13    40590.74    39823.00    816.21 o 
   1   3  13     5713.81     5467.11    314.10 o 
   3   3  13    73059.27    71178.62   1499.39 o 
   5   3  13     5154.81     5164.17    325.05 o 
   7   3  13     1271.09     1178.81    209.00 o 
   9   3  13     7970.49     8726.33    440.90 o 
  11   3  13     9747.62    10361.48    577.96 o 
  13   3  13      141.44      362.60    230.43 o 
  15   3  13     5485.00     6321.97    670.42 o 
 -18   4  13     4669.02     5219.20    603.87 o 
 -16   4  13     2102.64     2452.59    397.19 o 
 -14   4  13     2450.29     2752.13    336.53 o 
 -12   4  13     5727.69     5704.93    826.32 o 
 -10   4  13     3066.13     3088.86    287.76 o 
  -8   4  13      399.95      262.57    161.39 o 
  -6   4  13    12484.18    13169.74    795.53 o 
  -4   4  13     7039.28     6854.47    294.43 o 
  -2   4  13     2478.19     2590.69    206.50 o 
   0   4  13    32463.79    31822.38    867.38 o 
   2   4  13     5685.10     5126.02    397.44 o 
   4   4  13     1991.91     1858.16    226.77 o 
   6   4  13     5185.64     4898.70    429.85 o 
   8   4  13     5365.86     6465.53    916.23 o 
  10   4  13      599.53      703.24    416.95 o 
  12   4  13     4280.95     5156.96   1353.51 o 
  14   4  13     1876.27     2690.37    704.63 o 
 -17   5  13       20.77      213.25    225.96 o 
 -15   5  13      150.10      376.45    223.86 o 
 -13   5  13        0.20      -34.39    170.78 o 
 -11   5  13      362.53      619.07    215.53 o 
  -9   5  13       22.35        2.54    147.85 o 
  -7   5  13     1534.67     1182.69    210.68 o 
  -5   5  13      336.62      728.84    186.45 o 
  -3   5  13       45.98       89.33    147.27 o 
  -1   5  13      694.13      620.15    175.24 o 
   1   5  13      440.00      224.59    167.93 o 
   3   5  13      379.18      461.49    202.08 o 
   5   5  13      329.00      457.94    236.48 o 
   7   5  13      807.30      878.29    278.92 o 
   9   5  13      144.68      188.71    216.60 o 
  11   5  13       23.73      363.97    363.97 o 
  13   5  13      141.54     1051.96    506.56 o 
 -16   6  13      808.59     1528.18    465.99 o 
 -14   6  13      897.57      575.43    237.93 o 
 -12   6  13     7124.88     7992.04    860.30 o 
 -10   6  13      399.84      551.15    198.77 o 
  -8   6  13      306.00      378.13    172.60 o 
  -6   6  13     4060.75     3586.70    317.45 o 
  -4   6  13     9662.11     9882.23    557.10 o 
  -2   6  13     1400.69     1045.65    220.90 o 
   0   6  13     7356.66     6894.26    430.81 o 
   2   6  13      583.25      651.59    218.18 o 
   4   6  13       51.69       63.45    143.73 o 
   6   6  13     3030.05     3288.89    413.31 o 
   8   6  13     3094.63     3965.52    468.72 o 
  10   6  13      230.28      334.44    240.18 o 
  12   6  13      781.97     1850.36    642.49 o 
 -13   7  13     3830.58     4109.22    640.10 o 
 -11   7  13     3843.41     4479.09    429.32 o 
  -9   7  13    15881.04    15771.23    618.95 o 
  -7   7  13    12746.17    11507.64    646.25 o 
  -5   7  13      762.44      686.48    202.31 o 
  -3   7  13    22785.32    22122.02    723.80 o 
  -1   7  13     8037.34     8234.02    486.29 o 
   1   7  13      359.13      517.06    181.83 o 
   3   7  13     9594.75     9575.25    968.18 o 
   5   7  13     7344.00     7539.02    899.38 o 
   7   7  13       55.65      -26.63    280.19 o 
   9   7  13     3670.75     4572.26   1185.95 o 
  11   7  13     1879.53     1445.33    531.53 o 
 -12   8  13    13688.78    14693.09    743.77 o 
 -10   8  13     3305.38     3470.20    657.73 o 
  -8   8  13     4178.14     4315.06    401.10 o 
  -6   8  13    12267.59    12298.66    580.72 o 
  -4   8  13     4208.17     4175.59    583.32 o 
  -2   8  13     4108.18     3431.77    461.35 o 
   0   8  13    14372.51    14332.72    674.19 o 
   2   8  13     2945.78     2686.51    323.97 o 
   4   8  13     1239.53     1424.80    459.40 o 
   6   8  13     5095.06     4503.00    772.88 o 
   8   8  13     3020.49     3097.61    668.01 o 
  -9   9  13     3713.62     4598.94    560.86 o 
  -7   9  13      889.41     1241.91    626.85 o 
  -5   9  13      298.18      404.52    257.47 o 
  -3   9  13     1462.01     2102.27    402.11 o 
  -1   9  13     1735.74     2041.69    325.41 o 
   1   9  13       51.03      268.55    247.03 o 
   3   9  13     3106.42     3251.39    497.65 o 
   5   9  13     1870.68     1378.20    462.17 o 
  -4  10  13      103.21      538.33    303.24 o 
  -2  10  13       75.71      297.89    283.57 o 
   0  10  13      276.79      396.29    687.43 o 
 -18   0  14     3135.81     2613.25    553.17 o 
 -16   0  14     6009.00     5850.12    784.53 o 
 -14   0  14      584.16      342.59    225.59 o 
 -12   0  14     4427.05     4677.08    473.77 o 
 -10   0  14     4161.93     4218.41    447.00 o 
  -8   0  14      116.88       52.11    184.32 o 
  -6   0  14      708.75      852.07    236.09 o 
  -4   0  14    18648.31    19263.97    805.54 o 
  -2   0  14    10840.90    10645.80    574.37 o 
   0   0  14      598.77      486.28    377.56 o 
   2   0  14     9870.21    10769.54    580.37 o 
   4   0  14    22123.69    22876.58    922.18 o 
   6   0  14     1138.78     1031.85    282.84 o 
   8   0  14     4400.71     3451.59    665.24 o 
  10   0  14    17913.37    16543.91   1271.11 o 
  12   0  14     2986.07     3748.43    782.86 o 
  14   0  14       15.73     -235.80    366.74 o 
 -19   1  14     1212.17     1543.54    465.50 o 
 -17   1  14      403.22      418.90    330.68 o 
 -15   1  14     1578.08     1451.77    305.97 o 
 -13   1  14     7885.83     7746.01    441.91 o 
 -11   1  14     1166.35     1284.88    207.32 o 
  -9   1  14      775.94     1025.37    178.54 o 
  -7   1  14      619.34      671.13    122.90 o 
  -5   1  14     1497.98     1921.70    154.75 o 
  -3   1  14     3025.05     3661.40    201.31 o 
  -1   1  14    17394.12    17133.91    430.79 o 
   1   1  14     6289.80     6246.47    376.67 o 
   3   1  14     1471.14     1774.63    248.66 o 
   5   1  14      378.71      425.10    157.36 o 
   7   1  14     3436.54     2904.43    336.06 o 
   9   1  14     1865.64     1933.51    370.16 o 
  11   1  14      991.17      393.16    491.58 o 
  13   1  14     1200.40     1479.34    396.45 o 
  15   1  14     2450.88     2507.39    489.26 o 
 -18   2  14     1231.74     1080.81    425.55 o 
 -16   2  14       63.47       -9.99    280.19 o 
 -14   2  14      926.15      800.20    215.09 o 
 -12   2  14     1303.01     1178.87    175.92 o 
 -10   2  14      794.53      916.19    157.23 o 
  -8   2  14      241.12      360.70    121.45 o 
  -6   2  14        5.37       79.58     91.68 o 
  -4   2  14      402.03      518.36    108.43 o 
  -2   2  14       41.88       17.09     97.69 o 
   0   2  14     2050.22     2359.04    229.13 o 
   2   2  14      941.21     1305.53    198.29 o 
   4   2  14      428.20      599.21    178.34 o 
   6   2  14      334.52      384.55    220.94 o 
   8   2  14     1866.60     1948.86    315.85 o 
  10   2  14     1734.56     1677.02    267.35 o 
  12   2  14      655.66      581.66    225.26 o 
  14   2  14      175.18      241.62    247.06 o 
 -17   3  14       15.90       -6.66    327.90 o 
 -15   3  14      223.77       76.94    185.04 o 
 -13   3  14      441.99      454.81    181.87 o 
 -11   3  14      480.68      585.33    178.98 o 
  -9   3  14     3194.48     3183.67    241.32 o 
  -7   3  14       68.10      154.53    102.83 o 
  -5   3  14       26.31      148.94    100.01 o 
  -3   3  14     1434.59     1749.86    220.85 o 
  -1   3  14      380.96      503.53    122.81 o 
   1   3  14     1649.01     1477.32    208.30 o 
   3   3  14        2.49      166.54    143.93 o 
   5   3  14     1240.18     1240.14    211.23 o 
   7   3  14       26.66      321.56    228.49 o 
   9   3  14        6.27     -181.83    197.86 o 
  11   3  14      455.39     1198.80    337.35 o 
  13   3  14        1.97       35.04    288.25 o 
 -16   4  14      631.00     1006.61    267.80 o 
 -14   4  14      569.48      421.50    215.06 o 
 -12   4  14      947.06      708.12    214.94 o 
 -10   4  14     4152.31     4401.23    405.38 o 
  -8   4  14     1184.94      956.04    196.22 o 
  -6   4  14     3115.84     3386.86    339.69 o 
  -4   4  14      587.85      692.80    166.25 o 
  -2   4  14     1731.49     1673.14    235.00 o 
   0   4  14     3389.69     3361.06    237.19 o 
   2   4  14      564.04      597.14    186.10 o 
   4   4  14     1450.30     1203.87    216.09 o 
   6   4  14       99.15      199.27    219.82 o 
   8   4  14       56.29      184.29    220.78 o 
  10   4  14     3686.50     3456.36    486.81 o 
  12   4  14     3953.79     4573.58   1030.60 o 
  14   4  14      953.65     1132.41    535.41 o 
 -17   5  14      280.71      303.62    853.05 o 
 -15   5  14     2644.97     2617.79    351.66 o 
 -13   5  14     1463.85     1417.28    289.59 o 
 -11   5  14      384.32      280.30    198.85 o 
  -9   5  14     2679.85     2365.43    278.82 o 
  -7   5  14     9250.48     8062.34    505.56 o 
  -5   5  14    10290.09     9270.32    726.19 o 
  -3   5  14      421.80      621.22    204.61 o 
  -1   5  14     7303.81     7102.85    386.37 o 
   1   5  14      790.99      575.88    210.70 o 
   3   5  14      126.18       72.19    148.61 o 
   5   5  14     4267.33     3935.10    399.55 o 
   7   5  14     8914.22     8534.10   1167.64 o 
   9   5  14      286.60      183.11    228.65 o 
  11   5  14      120.23       89.33    388.38 o 
  13   5  14     1340.56     2132.76    629.18 o 
 -14   6  14       15.57      266.23    209.79 o 
 -12   6  14     2932.10     2835.34    355.58 o 
 -10   6  14     3447.55     3577.85    344.76 o 
  -8   6  14     1394.47     1612.73    247.25 o 
  -6   6  14      504.43      448.51    187.06 o 
  -4   6  14     2545.47     2387.27    297.46 o 
  -2   6  14      668.77      585.38    186.62 o 
   0   6  14      132.32      229.20    230.88 o 
   2   6  14      160.19      -78.75    293.45 o 
   4   6  14     2576.38     2549.40    640.27 o 
   6   6  14      558.83     1040.86    406.14 o 
   8   6  14      236.62     -125.39    283.52 o 
  10   6  14      702.81      275.75    424.44 o 
  12   6  14      485.82      397.26    453.30 o 
 -13   7  14      975.80     1416.85    292.75 o 
 -11   7  14       25.75       49.42    193.41 o 
  -9   7  14     2225.62     2156.63    282.08 o 
  -7   7  14     3045.47     2715.48    306.76 o 
  -5   7  14     1059.24     1168.86    273.40 o 
  -3   7  14      581.36      526.05    197.46 o 
  -1   7  14      783.61      597.58    197.11 o 
   1   7  14     1367.42     1276.91    295.03 o 
   3   7  14      364.42      232.47    287.96 o 
   5   7  14     1280.14      971.51    387.83 o 
   7   7  14      887.68     1656.72    468.83 o 
   9   7  14      230.37      254.67    334.56 o 
 -12   8  14       26.16      264.86    289.21 o 
 -10   8  14        6.09      282.36    206.66 o 
  -8   8  14       24.75     -139.10    187.94 o 
  -6   8  14      476.86      911.14    241.24 o 
  -4   8  14       48.32       77.78    188.63 o 
  -2   8  14     1067.19      847.14    313.03 o 
   0   8  14       23.82      237.45    257.74 o 
   2   8  14      109.74       87.89    205.64 o 
   4   8  14       13.84      300.72    305.71 o 
   6   8  14       18.67       12.21    306.27 o 
   8   8  14      144.88      297.39    330.68 o 
  -9   9  14      907.55     1778.78    565.93 o 
  -7   9  14        7.34      270.02    259.92 o 
  -5   9  14      213.65      533.42    446.91 o 
  -3   9  14      261.06      349.06    496.96 o 
  -1   9  14      907.79      967.23    325.34 o 
   1   9  14      781.53      827.14    360.35 o 
   3   9  14       13.23      270.72    344.83 o 
   5   9  14      239.39       36.62    326.79 o 
 -19   1  15      532.24      641.38    394.48 o 
 -17   1  15     1281.62      883.29    464.95 o 
 -15   1  15     1442.47     1342.91    255.72 o 
 -13   1  15       24.78      218.58    158.00 o 
 -11   1  15      963.31      669.55    184.74 o 
  -9   1  15     9346.16     8974.17    418.10 o 
  -7   1  15     4120.02     4273.62    305.09 o 
  -5   1  15     4796.29     5037.48    370.94 o 
  -3   1  15    19270.01    18685.34    731.46 o 
  -1   1  15     1108.47     1415.25    223.80 o 
   1   1  15     9866.76     9718.03    407.37 o 
   3   1  15    20038.76    20151.91    964.60 o 
   5   1  15     5559.48     5427.65    346.20 o 
   7   1  15     4226.23     4015.21    387.70 o 
   9   1  15     7835.30     8278.08    683.37 o 
  11   1  15     1167.80     1163.52    361.46 o 
  13   1  15     1248.50     1556.13   1021.44 o 
  15   1  15     4404.87     4693.86    892.17 o 
 -18   2  15     3056.11     3598.07    674.12 o 
 -16   2  15      203.29     -296.83    298.50 o 
 -14   2  15     4273.66     3687.25    467.74 o 
 -12   2  15     8676.97     8476.86    438.38 o 
 -10   2  15     1161.25     1175.86    295.91 o 
  -8   2  15     3617.78     4011.12    306.44 o 
  -6   2  15    23102.80    23059.19    839.00 o 
  -4   2  15    12056.48    11005.06    351.65 o 
  -2   2  15    12919.78    13559.87    398.92 o 
   0   2  15    32406.45    31842.65    827.47 o 
   2   2  15     8887.42     7853.56    539.12 o 
   4   2  15     6829.06     6304.88    363.04 o 
   6   2  15    36770.28    34991.96   1077.20 o 
   8   2  15     1210.86     1365.90    292.46 o 
  10   2  15     7563.14     8454.74   1239.77 o 
  12   2  15    14804.77    15983.18   1367.38 o 
  14   2  15     4877.14     5654.32    666.53 o 
 -17   3  15     1832.34     1763.80    618.08 o 
 -15   3  15     3622.59     2878.32    432.94 o 
 -13   3  15     2463.51     2905.00    585.90 o 
 -11   3  15    10270.14     9944.43    457.28 o 
  -9   3  15    23262.97    23095.42    807.71 o 
  -7   3  15      200.20      125.58    118.34 o 
  -5   3  15     7211.45     7692.35    407.26 o 
  -3   3  15    20505.70    20369.30    529.62 o 
  -1   3  15     7742.76     7485.42    311.34 o 
   1   3  15    14013.11    13171.56    492.52 o 
   3   3  15    32743.86    30343.35    817.23 o 
   5   3  15     4233.02     4267.05    581.52 o 
   7   3  15     7304.05     6883.82    505.23 o 
   9   3  15    19417.66    19729.92   1036.98 o 
  11   3  15     6699.27     6868.21    994.81 o 
  13   3  15     6029.61     7229.25    755.36 o 
 -16   4  15       15.98      111.38    362.30 o 
 -14   4  15     1555.06     1061.02    260.36 o 
 -12   4  15     1944.76     2218.22    302.85 o 
 -10   4  15      194.43       61.07    173.93 o 
  -8   4  15     2219.33     2345.28    259.94 o 
  -6   4  15    12961.48    13295.15    500.76 o 
  -4   4  15     2008.87     2142.54    201.29 o 
  -2   4  15    12346.14    12334.33    410.78 o 
   0   4  15     6659.55     6882.92    330.71 o 
   2   4  15     2285.44     2169.43    250.97 o 
   4   4  15     1423.12     1495.09    233.64 o 
   6   4  15    22219.00    21196.70    817.33 o 
   8   4  15      637.07      199.67    227.99 o 
  10   4  15     2611.59     2610.81    455.41 o 
  12   4  15     2286.97     2532.73    469.11 o 
 -15   5  15      253.87      181.56    212.78 o 
 -13   5  15      498.57      417.38    228.51 o 
 -11   5  15     1014.86     1044.99    248.54 o 
  -9   5  15     3615.11     3804.74    329.11 o 
  -7   5  15      175.14      265.17    172.89 o 
  -5   5  15      372.07      322.27    164.94 o 
  -3   5  15      536.30      555.19    172.84 o 
  -1   5  15     2887.33     3131.49    294.16 o 
   1   5  15     3664.78     3576.43    302.82 o 
   3   5  15     3978.22     3860.67    312.35 o 
   5   5  15       40.34      264.11    477.85 o 
   7   5  15      338.91      303.03    225.94 o 
   9   5  15      633.28     1236.37    316.83 o 
  11   5  15      525.20     1721.64    554.83 o 
 -14   6  15     1656.53     1767.51    380.60 o 
 -12   6  15     2629.79     2586.41    351.95 o 
 -10   6  15      634.15      800.66    231.79 o 
  -8   6  15     1248.48     1684.52    256.29 o 
  -6   6  15    10177.96     9535.55    489.64 o 
  -4   6  15      828.00     1347.48    236.94 o 
  -2   6  15     5258.53     5191.31    369.17 o 
   0   6  15     7645.16     8080.00    457.75 o 
   2   6  15     1778.23     1682.39    325.99 o 
   4   6  15     1613.84     1299.52    491.58 o 
   6   6  15     9659.90     9257.82    797.70 o 
   8   6  15      793.38     1257.64    436.86 o 
  10   6  15     3356.50     4399.43    776.76 o 
 -13   7  15      287.07      393.23    284.14 o 
 -11   7  15     1407.66     1515.38    283.94 o 
  -9   7  15     7402.89     8016.43    500.06 o 
  -7   7  15     1239.04     1733.26    282.67 o 
  -5   7  15     5068.64     4221.24    371.75 o 
  -3   7  15     8240.59     9120.83    494.72 o 
  -1   7  15     1486.06     1636.61    260.17 o 
   1   7  15     3566.60     4000.93    352.41 o 
   3   7  15     8767.93     8679.20   1414.26 o 
 -10   8  15      324.86      442.19    237.10 o 
  -8   8  15     3308.09     3274.94    370.21 o 
  -6   8  15    11275.03    11110.88    581.59 o 
  -4   8  15     1773.66     2331.47    411.49 o 
  -2   8  15     6376.74     6722.22   1160.99 o 
   0   8  15    17522.89    16097.54    785.36 o 
   2   8  15     1680.84     2399.64    639.72 o 
  -7   9  15      142.66     -260.32    304.60 o 
  -5   9  15     1462.10     1241.08    347.02 o 
  -3   9  15     1196.54     1623.75    635.77 o 
  -1   9  15      250.70      385.70    561.96 o 
   1   9  15     2466.76     2642.10    685.21 o 
   3   9  15     2556.95     3237.99    729.60 o 
 -16   0  16     6211.41     5390.72    796.18 o 
 -14   0  16    16131.13    17758.27    891.48 o 
 -12   0  16    49535.76    47710.10   1667.33 o 
 -10   0  16    15284.66    16025.29    820.73 o 
  -8   0  16    12096.90    13365.44    721.90 o 
  -6   0  16   159109.22   158728.44   4350.24 o 
  -4   0  16    45163.53    44597.31   1511.89 o 
  -2   0  16    32110.43    31095.99   2042.60 o 
   0   0  16   142987.17   148253.53   4070.14 o 
   2   0  16    39707.91    39218.89   1384.44 o 
   4   0  16    15691.75    15261.26    770.47 o 
   6   0  16    30858.30    31258.10   1219.46 o 
   8   0  16    15885.89    17609.18   1311.06 o 
  10   0  16     5168.01     4351.53    786.19 o 
  12   0  16    31737.14    31451.07   2002.93 o 
  14   0  16     5634.99     5989.38    975.39 o 
 -17   1  16     3549.80     3639.13    726.27 o 
 -15   1  16    20485.43    20862.22    809.79 o 
 -13   1  16      389.10      551.78    182.49 o 
 -11   1  16    22962.62    23297.87    729.36 o 
  -9   1  16    33682.55    34509.68    922.69 o 
  -7   1  16    13276.72    12489.23    482.84 o 
  -5   1  16    31779.56    30033.67    812.11 o 
  -3   1  16    59494.00    57515.24   1298.93 o 
  -1   1  16     7919.58     6897.87    371.50 o 
   1   1  16    12648.53    12128.85    469.98 o 
   3   1  16    59695.98    59018.16   1335.87 o 
   5   1  16    10667.22    10720.19    479.03 o 
   7   1  16     3769.90     3929.97    389.58 o 
   9   1  16    22114.02    22845.11   1537.43 o 
  11   1  16     5825.80     6338.86    692.63 o 
  13   1  16     2438.49     3030.47    524.92 o 
 -16   2  16      100.66     -276.86    313.48 o 
 -14   2  16     1877.08     1199.62    723.78 o 
 -12   2  16     3159.32     2797.62    294.07 o 
 -10   2  16      116.39      300.17    164.79 o 
  -8   2  16    12435.33    12207.19    497.38 o 
  -6   2  16    12432.65    11930.05    473.31 o 
  -4   2  16     5886.16     6112.63    380.95 o 
  -2   2  16     1818.87     1890.15    231.95 o 
   0   2  16     8268.73     9001.04    425.39 o 
   2   2  16    11673.00    11643.46    471.34 o 
   4   2  16     6322.62     6139.24    375.73 o 
   6   2  16     2895.79     3201.12    366.02 o 
   8   2  16        5.65     -317.36    212.50 o 
  10   2  16      202.49      238.66    274.85 o 
  12   2  16     3768.65     4087.66    840.01 o 
  14   2  16     1933.83     1154.60    527.64 o 
 -17   3  16     1968.93     2441.80    659.14 o 
 -15   3  16     3760.68     4075.60    521.79 o 
 -13   3  16      689.74      467.27    273.29 o 
 -11   3  16     1763.41     2079.00    306.38 o 
  -9   3  16     2524.46     2917.17    390.73 o 
  -7   3  16      630.36      738.96    180.54 o 
  -5   3  16      399.13      351.06    172.95 o 
  -3   3  16    10330.38    10326.84    384.48 o 
  -1   3  16       18.17      134.88    108.00 o 
   1   3  16     6915.65     6808.35    419.54 o 
   3   3  16     5629.62     5912.14    372.99 o 
   5   3  16     3812.85     4010.80    402.16 o 
   7   3  16      769.02      677.38    241.78 o 
   9   3  16     4815.08     4675.67    611.42 o 
  11   3  16     1294.66     1725.63    420.43 o 
  13   3  16       93.06      332.69    307.32 o 
 -16   4  16     1075.87     1880.50    402.13 o 
 -14   4  16     4394.68     5207.89    959.30 o 
 -12   4  16    24883.87    24201.37    933.48 o 
 -10   4  16    12019.59    11020.24    577.00 o 
  -8   4  16    16433.46    16481.92    584.05 o 
  -6   4  16    42187.31    41149.59   1020.25 o 
  -4   4  16     8110.98     8184.72    381.85 o 
  -2   4  16     4581.91     4573.98    282.85 o 
   0   4  16    47618.42    44855.71    952.81 o 
   2   4  16    15422.68    15798.56    560.53 o 
   4   4  16    15739.78    14741.93    896.36 o 
   6   4  16    30198.63    31532.63   1041.68 o 
   8   4  16     7075.45     7380.27    565.85 o 
  10   4  16      370.95      581.72    449.41 o 
  12   4  16    12672.86    14741.99   1169.58 o 
 -15   5  16    28335.83    31241.27   1371.07 o 
 -13   5  16     7326.51     8170.44    568.44 o 
 -11   5  16    11611.83    12009.82    566.53 o 
  -9   5  16    36217.68    39376.14   1039.81 o 
  -7   5  16    10256.07    11342.15    744.77 o 
  -5   5  16    10241.16    10692.97    537.92 o 
  -3   5  16    51502.65    50401.35   1198.77 o 
  -1   5  16    12402.96    12202.64    493.60 o 
   1   5  16     7241.36     7255.41    405.60 o 
   3   5  16    39444.34    35072.02    942.13 o 
   5   5  16    15718.18    16197.90    717.06 o 
   7   5  16     6773.49     6454.08    527.10 o 
   9   5  16    26521.66    26202.57   2151.81 o 
  11   5  16     5474.53     8609.29   1174.02 o 
 -14   6  16     4779.91     5372.58    498.31 o 
 -12   6  16    14905.60    15552.21   1203.08 o 
 -10   6  16     3964.52     4707.64    401.12 o 
  -8   6  16     8351.67     8314.36    484.35 o 
  -6   6  16    27207.18    26844.36    821.45 o 
  -4   6  16     3951.54     4182.11    353.61 o 
  -2   6  16     8714.48     7750.62    539.76 o 
   0   6  16    24254.27    23232.36    735.84 o 
   2   6  16     5913.50     5775.48    470.19 o 
   4   6  16     8174.69     7532.34    694.90 o 
   6   6  16    22188.09    21343.74   1110.84 o 
   8   6  16     7117.57     7896.98    820.60 o 
  10   6  16      611.04      154.24    449.97 o 
 -13   7  16      101.89       19.98    296.99 o 
 -11   7  16       21.81      114.40    197.06 o 
  -9   7  16     1570.52     1229.44    268.84 o 
  -7   7  16      209.82      -29.57    200.82 o 
  -5   7  16      945.09      802.07    235.69 o 
  -3   7  16     1246.16     1556.03    267.06 o 
  -1   7  16      415.93      331.10    234.16 o 
   1   7  16      135.08       86.83    165.86 o 
   3   7  16     1369.17     2380.22   1134.63 o 
   5   7  16      160.64      771.21   1187.34 o 
   7   7  16       61.33     1202.32   1303.29 o 
 -10   8  16      756.38      828.70    241.29 o 
  -8   8  16      474.14      180.09    226.20 o 
  -6   8  16     2265.62     2207.48    320.02 o 
  -4   8  16      954.77      975.42    307.84 o 
  -2   8  16      167.41      440.37    258.33 o 
   0   8  16     4083.33     4603.73    501.16 o 
   2   8  16     2433.07     2638.44    587.50 o 
   4   8  16        7.47     1037.53   1282.77 o 
   6   8  16     1309.90     5451.20   1706.66 o 
  -5   9  16     2815.01     3621.17    491.62 o 
  -3   9  16    13012.81    13953.58   1987.34 o 
  -1   9  16     4348.09     5124.19   1412.45 o 
   1   9  16     1257.43     1534.66    539.85 o 
 -17   1  17     1304.46      951.53    490.47 o 
 -15   1  17     4777.98     4750.92    435.82 o 
 -13   1  17     3825.82     3252.06    320.72 o 
 -11   1  17      149.51      221.35    172.99 o 
  -9   1  17    18004.21    18605.48    637.57 o 
  -7   1  17     8080.46     7921.74    427.24 o 
  -5   1  17     1439.74     1224.36    215.21 o 
  -3   1  17    14912.84    13842.83    514.18 o 
  -1   1  17     7739.33     7392.03    425.08 o 
   1   1  17     5122.21     5669.28    359.40 o 
   3   1  17    13056.85    13225.54    518.66 o 
   5   1  17     3626.65     3608.65    320.48 o 
   7   1  17       43.98      303.08    223.14 o 
   9   1  17     3998.13     4767.56    576.96 o 
  11   1  17     2230.20     2234.83    461.37 o 
  13   1  17      684.92     1289.84    380.34 o 
 -18   2  17    15608.27    13809.71   1383.19 o 
 -16   2  17     3494.31     3962.17    524.98 o 
 -14   2  17     6535.68     6578.29    629.31 o 
 -12   2  17    31163.46    31083.35    894.01 o 
 -10   2  17    14145.83    14296.36    576.36 o 
  -8   2  17    13557.17    13989.59    547.13 o 
  -6   2  17    58251.80    59099.00   1359.12 o 
  -4   2  17    22883.67    22481.63    693.61 o 
  -2   2  17    10720.68    10046.07    452.14 o 
   0   2  17    44176.83    44925.45   1102.17 o 
   2   2  17     8771.38     8613.70    440.79 o 
   4   2  17      472.63      508.55    194.71 o 
   6   2  17    20423.66    19653.07    780.86 o 
   8   2  17    11945.10    13125.07    883.32 o 
  10   2  17      309.04      333.33    287.07 o 
  12   2  17     4492.85     6189.93   1356.84 o 
 -17   3  17     7281.50     8146.56   1110.77 o 
 -15   3  17    14556.56    15140.44    943.21 o 
 -13   3  17     2789.46     2438.79    375.08 o 
 -11   3  17     1858.86     2802.17    364.35 o 
  -9   3  17    31667.01    33663.18   1301.73 o 
  -7   3  17     7315.81     8081.75    427.97 o 
  -5   3  17     4465.14     4789.33    348.80 o 
  -3   3  17    15830.24    15987.78    602.52 o 
  -1   3  17    16894.39    16612.03    583.68 o 
   1   3  17      456.38      810.23    205.20 o 
   3   3  17    24785.64    23282.03    718.01 o 
   5   3  17    11883.54    10977.32    582.06 o 
   7   3  17      611.25      660.18    250.98 o 
   9   3  17     5665.60     6980.94    689.12 o 
  11   3  17     4518.21     5114.65    641.47 o 
 -16   4  17     2312.47     2525.04    498.51 o 
 -14   4  17      416.77      240.80    262.04 o 
 -12   4  17    12169.10    11204.24    666.41 o 
 -10   4  17     3910.08     3642.04    416.79 o 
  -8   4  17     3162.15     3062.89    457.92 o 
  -6   4  17     4515.13     5219.41    458.53 o 
  -4   4  17     8090.49     7328.52    408.33 o 
  -2   4  17      191.98      295.40    140.68 o 
   0   4  17    24761.78    23154.13    614.56 o 
   2   4  17     3058.55     2697.23    287.95 o 
   4   4  17     1345.88     1104.30    266.98 o 
   6   4  17     4551.46     4460.75    548.19 o 
   8   4  17     3201.59     3762.99    439.11 o 
  10   4  17      354.28      382.29    326.74 o 
  12   4  17     2732.89     2396.79    812.27 o 
 -15   5  17       39.65      322.52    292.95 o 
 -13   5  17      946.31      750.56    295.05 o 
 -11   5  17       45.94       50.17    232.22 o 
  -9   5  17      758.99      794.86    260.69 o 
  -7   5  17       42.78      -24.07    159.60 o 
  -5   5  17      805.20      853.60    203.14 o 
  -3   5  17     1273.29     1194.71    222.83 o 
  -1   5  17     3296.30     2661.95    283.65 o 
   1   5  17        7.79      148.51    137.14 o 
   3   5  17        1.73      132.88    203.86 o 
   5   5  17      301.70      149.93    231.50 o 
   7   5  17      425.04      497.36    262.98 o 
   9   5  17      337.52      140.97    276.95 o 
  11   5  17      280.04     -266.32    385.05 o 
 -14   6  17      933.56     1414.73    515.16 o 
 -12   6  17    10582.40    10826.41   2575.52 o 
 -10   6  17      501.81      567.99    234.19 o 
  -8   6  17     1951.70     1849.63    295.23 o 
  -6   6  17     6541.82     6216.15    434.11 o 
  -4   6  17     5246.10     5123.88    393.03 o 
  -2   6  17     2099.74     2558.96    290.35 o 
   0   6  17    10496.95    10205.37    489.92 o 
   2   6  17     1103.91     1393.36    305.30 o 
   4   6  17     1006.17     1384.95    640.00 o 
   6   6  17     3816.60     4571.83    613.08 o 
   8   6  17     1197.78     1223.73    464.83 o 
 -11   7  17     5857.21     6354.87    523.93 o 
  -9   7  17    14178.33    13776.22    618.74 o 
  -7   7  17     3070.83     3779.20    392.12 o 
  -5   7  17     2540.10     2695.39    328.49 o 
  -3   7  17    14266.56    12317.51    624.52 o 
  -1   7  17     8308.85     8425.08    615.44 o 
   1   7  17     1031.42     1015.20    235.01 o 
   3   7  17    10570.95     9797.18   1402.61 o 
   5   7  17     3877.24     4124.60   1307.18 o 
   7   7  17       53.36      709.63   1241.15 o 
  -8   8  17     1973.75     1923.11    316.90 o 
  -6   8  17    12030.12    11504.82   1034.71 o 
  -4   8  17     2354.12     2158.96    317.78 o 
  -2   8  17     3588.93     4131.35    561.96 o 
   0   8  17     7489.14     6879.65    694.60 o 
   2   8  17     1784.88     2418.95    557.19 o 
   4   8  17      420.21      966.50    692.43 o 
  -3   9  17     2907.42     3557.34    475.97 o 
  -1   9  17     1193.58      550.96    617.80 o 
 -16   0  18      661.82      661.91    404.47 o 
 -14   0  18      219.11      264.28    295.72 o 
 -12   0  18     5663.82     6012.27    594.76 o 
 -10   0  18     3321.95     3438.73    560.38 o 
  -8   0  18      295.07      520.56    264.24 o 
  -6   0  18     1945.97     1880.77    507.39 o 
  -4   0  18      686.03     1050.57    296.51 o 
  -2   0  18       93.67      533.60    503.23 o 
   0   0  18      198.53       54.01    232.36 o 
   2   0  18     2728.11     2771.30    404.77 o 
   4   0  18      145.60      441.97    271.01 o 
   6   0  18     1590.87     1951.34    518.21 o 
   8   0  18      107.01       61.59    399.48 o 
  10   0  18     4109.38     3725.68    788.97 o 
  12   0  18      719.06      683.55    473.27 o 
 -17   1  18       95.43      150.36    414.46 o 
 -15   1  18     1133.19     1207.15    336.26 o 
 -13   1  18     6248.84     6242.32    430.09 o 
 -11   1  18      408.64      261.24    164.59 o 
  -9   1  18      422.31      111.37    155.41 o 
  -7   1  18     1235.11      956.65    209.75 o 
  -5   1  18     4104.84     4535.33    513.45 o 
  -3   1  18      492.41      830.14    192.45 o 
  -1   1  18      696.23      808.11    197.39 o 
   1   1  18     2151.78     2384.18    273.86 o 
   3   1  18     1191.21     1177.28    242.39 o 
   5   1  18      184.86      281.21    175.38 o 
   7   1  18     5950.21     6659.13   1013.95 o 
   9   1  18     1213.65     1291.49    356.71 o 
  11   1  18        8.15      184.22    288.07 o 
  13   1  18     1022.40     1427.02    601.44 o 
 -16   2  18      936.20     1076.97    361.47 o 
 -14   2  18      332.66      582.10    317.93 o 
 -12   2  18      291.39      361.72    182.39 o 
 -10   2  18       14.77      -10.57    153.44 o 
  -8   2  18     5469.86     5268.17    374.75 o 
  -6   2  18     1829.99     1799.80    239.89 o 
  -4   2  18      360.22      339.20    161.26 o 
  -2   2  18      254.44      150.61    168.20 o 
   0   2  18      548.72      746.59    203.74 o 
   2   2  18      213.92      100.38    168.97 o 
   4   2  18     2400.97     2519.32    287.92 o 
   6   2  18     1254.99     1059.53    270.23 o 
   8   2  18        2.10     -268.52    219.29 o 
  10   2  18       35.23     -331.32    220.88 o 
  12   2  18      148.79      838.04    396.70 o 
 -17   3  18       34.29      256.33    414.46 o 
 -15   3  18       40.35     -116.47    258.68 o 
 -13   3  18      210.28      242.93    247.08 o 
 -11   3  18        8.23     -164.50    201.95 o 
  -9   3  18      531.25      411.48    229.67 o 
  -7   3  18      370.66      517.07    173.44 o 
  -5   3  18     1558.95     1511.05    235.67 o 
  -3   3  18      105.49      174.75    164.15 o 
  -1   3  18        2.78       61.67    154.86 o 
   1   3  18      708.33      714.38    201.84 o 
   3   3  18     2320.96     2574.35    285.41 o 
   5   3  18       57.16       74.58    192.97 o 
   7   3  18      599.80      945.08    284.49 o 
   9   3  18      326.28      646.02    313.78 o 
  11   3  18      205.74       35.41    344.55 o 
 -16   4  18     1178.38      952.64    458.29 o 
 -14   4  18      583.18      621.73    289.35 o 
 -12   4  18      138.10      -85.00    228.54 o 
 -10   4  18       59.60      166.71    221.42 o 
  -8   4  18       18.04       80.89    194.14 o 
  -6   4  18     2699.33     2656.08    356.35 o 
  -4   4  18     2608.42     2342.12    329.42 o 
  -2   4  18     1038.09     1400.16    261.62 o 
   0   4  18     2758.49     3052.32    300.05 o 
   2   4  18       27.06       63.67    169.09 o 
   4   4  18     1097.37     1351.53    381.22 o 
   6   4  18       74.30      187.82    208.93 o 
   8   4  18       27.63      335.60    323.78 o 
  10   4  18     1723.38     1775.88    535.41 o 
 -15   5  18      535.91     1185.12    396.70 o 
 -13   5  18     1428.10      882.32    322.76 o 
 -11   5  18       40.67       76.70    198.90 o 
  -9   5  18      723.85      471.44    272.63 o 
  -7   5  18     2608.26     2737.92    398.93 o 
  -5   5  18     4187.29     4090.32    432.28 o 
  -3   5  18      239.99      491.24    240.61 o 
  -1   5  18     4971.25     3886.84    408.23 o 
   1   5  18     2489.05     2414.22    247.44 o 
   3   5  18      120.72       96.10    203.85 o 
   5   5  18      839.96      622.74    260.34 o 
   7   5  18     2055.77     1687.21    650.33 o 
   9   5  18      783.32     1132.13    346.11 o 
 -12   6  18      964.28      941.70    302.45 o 
 -10   6  18     1355.70     1299.59    325.12 o 
  -8   6  18       38.49      -23.79    225.30 o 
  -6   6  18      777.03      929.72    324.39 o 
  -4   6  18     1165.74     1118.26    229.41 o 
  -2   6  18     1655.57     1440.64    249.99 o 
   0   6  18      964.35      916.88    225.02 o 
   2   6  18      161.62        6.80    199.50 o 
   4   6  18     1010.30      871.08    386.97 o 
   6   6  18      560.75      937.61    291.29 o 
   8   6  18       26.32      190.29    388.38 o 
 -11   7  18        0.04      252.77    440.26 o 
  -9   7  18      185.05      307.94    334.92 o 
  -7   7  18      326.43      209.73    219.32 o 
  -5   7  18      219.25      136.98    211.98 o 
  -3   7  18       22.45      304.58    216.79 o 
  -1   7  18      115.10        8.26    184.60 o 
   1   7  18      419.18      388.87    214.56 o 
   3   7  18      398.38      714.54    401.29 o 
   5   7  18       49.55      805.06   1176.79 o 
  -8   8  18       15.47      -24.91    254.00 o 
  -6   8  18        0.23      101.91    213.54 o 
  -4   8  18      822.72      951.25    252.20 o 
  -2   8  18       64.52      640.57    511.92 o 
   0   8  18        3.29      -32.12    244.46 o 
   2   8  18       40.41      535.13    368.93 o 
 -17   1  19      429.64        1.11    393.37 o 
 -15   1  19     1324.11     1467.63    315.48 o 
 -13   1  19      102.36      169.76    183.48 o 
 -11   1  19     6081.30     6549.27    438.72 o 
  -9   1  19     2432.18     2361.38    331.95 o 
  -7   1  19      401.81      294.27    218.87 o 
  -5   1  19     2665.32     2961.97    295.92 o 
  -3   1  19     7475.42     7796.13    470.39 o 
  -1   1  19      485.70      981.65    212.07 o 
   1   1  19     7413.51     6562.40    410.36 o 
   3   1  19     8482.96     8928.02    478.95 o 
   5   1  19      328.33      687.42    209.43 o 
   7   1  19     1935.66     2537.85    497.40 o 
   9   1  19     7693.97     7257.72    735.77 o 
  11   1  19     1539.61     1665.30    409.81 o 
 -16   2  19      108.34     -179.20    266.77 o 
 -14   2  19     2848.18     3119.89    467.80 o 
 -12   2  19     7777.03     8574.62    607.27 o 
 -10   2  19     1734.21     1919.30    384.00 o 
  -8   2  19     2721.15     3194.32    317.29 o 
  -6   2  19    21283.97    19779.56    673.10 o 
  -4   2  19     3714.08     3926.86    340.77 o 
  -2   2  19     9677.83     9088.68    468.86 o 
   0   2  19    24353.39    24477.20    757.52 o 
   2   2  19     9686.63     8941.91    612.71 o 
   4   2  19     9845.83    10319.13    513.48 o 
   6   2  19    23053.41    20955.35   1054.70 o 
   8   2  19      862.86      832.27    327.41 o 
  10   2  19     5751.00     6175.07   1124.64 o 
 -15   3  19     1490.73     1844.65    424.05 o 
 -13   3  19       23.63      -39.51    294.92 o 
 -11   3  19     6802.41     6035.73    750.58 o 
  -9   3  19     9306.99     9397.50    671.22 o 
  -7   3  19       99.70     -102.72    129.61 o 
  -5   3  19    17437.03    16385.41    724.03 o 
  -3   3  19    11530.42    11745.00    513.12 o 
  -1   3  19       60.24      311.86    178.42 o 
   1   3  19     8294.00     8251.74    457.36 o 
   3   3  19    20942.64    19640.30    678.18 o 
   5   3  19      835.46     1290.83    291.83 o 
   7   3  19     8955.43     8602.48    935.00 o 
   9   3  19    13439.04    16334.84   1012.27 o 
  11   3  19     2381.89     3351.76    542.82 o 
 -14   4  19      805.91      462.41    266.61 o 
 -12   4  19      901.76     1406.49    335.98 o 
 -10   4  19      435.42      319.32    229.03 o 
  -8   4  19     1362.71     1470.31    400.69 o 
  -6   4  19     3901.08     3887.07    425.08 o 
  -4   4  19       11.87       -6.65    206.52 o 
  -2   4  19     6889.10     6074.99    400.28 o 
   0   4  19     2256.30     2960.08    305.56 o 
   2   4  19       11.18       90.52    163.67 o 
   4   4  19     3415.74     3597.18    416.79 o 
   6   4  19     5132.46     5179.44    588.07 o 
   8   4  19      381.42      605.40    456.90 o 
  10   4  19      714.16     1083.17    366.98 o 
 -13   5  19       43.02      650.40    257.93 o 
 -11   5  19       18.94      161.64    219.22 o 
  -9   5  19      836.75      505.15    265.10 o 
  -7   5  19       26.62      -77.82    217.58 o 
  -5   5  19      189.98       89.62    230.40 o 
  -3   5  19        8.87      262.65    213.12 o 
  -1   5  19       36.93      169.35    231.60 o 
   1   5  19      141.89      145.75    236.00 o 
   3   5  19       49.40       12.07    198.37 o 
   5   5  19       84.95      318.14    237.76 o 
   7   5  19        3.69     -235.96    232.46 o 
   9   5  19      242.17      417.70    313.27 o 
 -12   6  19     3014.52     4026.94    679.67 o 
 -10   6  19     1006.65     1040.86    309.45 o 
  -8   6  19     1220.91     1313.90    326.08 o 
  -6   6  19     6606.26     6123.96    546.56 o 
  -4   6  19     1574.60     1674.93    369.46 o 
  -2   6  19     3047.01     3335.55    416.19 o 
   0   6  19     7322.34     7365.57    557.94 o 
   2   6  19     1140.14     1056.82    402.93 o 
   4   6  19     1269.81      820.76    406.09 o 
   6   6  19     5102.28     4964.24    648.36 o 
  -9   7  19     6170.92     7056.65    624.92 o 
  -7   7  19     1112.75     1243.09    359.56 o 
  -5   7  19     2002.95     1939.78    377.01 o 
  -3   7  19    13150.38    12103.31    722.87 o 
  -1   7  19     2502.34     3287.16    425.33 o 
   1   7  19     5446.28     4962.62    496.48 o 
   3   7  19     8288.30     9883.83    876.01 o 
   5   7  19     1579.12     2051.76   1253.36 o 
  -6   8  19     5012.40     4407.26    562.75 o 
  -4   8  19      372.85      598.49    240.86 o 
  -2   8  19     4593.93     4448.84    507.40 o 
   0   8  19     7242.50     6912.26    830.73 o 
 -16   0  20     6359.75     6202.44    942.66 o 
 -14   0  20     8838.15    10600.50    818.86 o 
 -12   0  20    38747.83    42148.38   1645.29 o 
 -10   0  20    12395.14    11632.80    767.80 o 
  -8   0  20    28434.11    27998.63   1228.95 o 
  -6   0  20    67977.84    67680.68   5435.94 o 
  -4   0  20    20613.77    19504.24    958.47 o 
  -2   0  20    13801.63    13457.01    772.48 o 
   0   0  20    97925.93    95547.44   2897.46 o 
   2   0  20    15528.58    15825.50    837.99 o 
   4   0  20    12216.51    10990.63   1883.09 o 
   6   0  20    22691.25    26644.02   1740.50 o 
   8   0  20     8989.46     9296.72   1169.03 o 
  10   0  20     1383.95     2719.22    745.14 o 
 -15   1  20    14833.43    15702.25    756.81 o 
 -13   1  20     1015.67     1180.88    408.32 o 
 -11   1  20     5100.22     6094.06    440.32 o 
  -9   1  20    24026.66    24652.78    797.78 o 
  -7   1  20     4604.65     4659.29    437.25 o 
  -5   1  20     8751.31     8844.85    474.32 o 
  -3   1  20    28776.27    29697.44    868.77 o 
  -1   1  20    10311.85    10369.22    550.65 o 
   1   1  20    10876.43    10729.33    505.35 o 
   3   1  20    34499.80    34047.72   1937.36 o 
   5   1  20     9295.75     9445.64    615.22 o 
   7   1  20     2321.31     2158.98    429.01 o 
   9   1  20    13974.35    15444.74   1051.01 o 
  11   1  20     3845.79     3552.97    563.97 o 
 -16   2  20      626.80      537.29    327.98 o 
 -14   2  20       80.73      -63.74    355.30 o 
 -12   2  20       64.12      221.38    264.74 o 
 -10   2  20     1669.12     1866.72    274.51 o 
  -8   2  20     1938.50     1740.18    257.46 o 
  -6   2  20     6599.39     7054.61    440.04 o 
  -4   2  20        9.75       36.44    140.89 o 
  -2   2  20      677.10     1019.15    222.13 o 
   0   2  20     2966.41     2996.76    308.78 o 
   2   2  20     1433.70     1874.72    275.39 o 
   4   2  20     1054.91      924.87    240.80 o 
   6   2  20     3862.93     4641.62    485.62 o 
   8   2  20     1260.19     1890.70    426.07 o 
  10   2  20      135.22      632.49    320.72 o 
 -15   3  20     2306.36     3888.54    844.45 o 
 -13   3  20      404.10      323.46    268.49 o 
 -11   3  20     1068.91      719.13    366.05 o 
  -9   3  20      417.11      453.80    251.33 o 
  -7   3  20     2043.62     2023.86    267.45 o 
  -5   3  20       57.17      243.02    174.33 o 
  -3   3  20     3622.50     3690.07    339.75 o 
  -1   3  20     1042.35     1077.23    250.50 o 
   1   3  20      181.63      364.11    192.49 o 
   3   3  20     2285.70     2432.17    305.23 o 
   5   3  20     1009.54     1089.09    295.54 o 
   7   3  20     1574.05     1762.21    371.55 o 
   9   3  20     3028.65     2798.99    509.94 o 
 -14   4  20     5384.87     6185.15    899.93 o 
 -12   4  20    19815.12    20242.01    897.39 o 
 -10   4  20     6560.42     7052.39    577.51 o 
  -8   4  20     5103.65     5359.22    507.87 o 
  -6   4  20    26982.23    25504.92    978.22 o 
  -4   4  20     5551.01     5501.76    500.93 o 
  -2   4  20     6567.48     6700.68    436.95 o 
   0   4  20    24444.22    23219.54    757.55 o 
   2   4  20     7179.31     7679.95    462.30 o 
   4   4  20     3039.59     3236.80    402.29 o 
   6   4  20    14109.25    14254.56    748.01 o 
   8   4  20     2773.22     3098.35    510.17 o 
 -13   5  20     3508.62     3746.40    499.89 o 
 -11   5  20     8409.74     8874.61    654.62 o 
  -9   5  20    32163.98    32918.66   1415.13 o 
  -7   5  20     6192.84     6408.21    571.16 o 
  -5   5  20    12717.83    12500.03    720.24 o 
  -3   5  20    29186.23    26926.38   1013.93 o 
  -1   5  20     7131.12     7612.25    572.51 o 
   1   5  20     3580.46     3490.54    415.81 o 
   3   5  20    20438.91    19720.36    845.82 o 
   5   5  20     6101.57     6805.77    574.81 o 
   7   5  20     3350.87     3234.93    657.21 o 
 -10   6  20     6269.26     5845.08    560.15 o 
  -8   6  20     2585.39     3568.09    469.22 o 
  -6   6  20    15790.01    16693.88    815.14 o 
  -4   6  20     4123.78     4667.11    493.71 o 
  -2   6  20     2305.47     2313.69    390.05 o 
   0   6  20    17358.44    16268.35    772.53 o 
   2   6  20     3951.68     3667.56    582.84 o 
   4   6  20     3614.03     3887.83    618.95 o 
   6   6  20     8300.27     7951.39    843.62 o 
  -9   7  20      451.78      638.87    363.17 o 
  -7   7  20      173.01      219.57    273.86 o 
  -5   7  20      481.96      441.53    288.85 o 
  -3   7  20     2375.18     3272.56    455.02 o 
  -1   7  20      440.12      365.69    265.67 o 
   1   7  20      926.31      424.02    371.48 o 
   3   7  20      818.31      994.81   1211.19 o 
 -15   1  21     5784.47     8063.54    633.94 o 
 -13   1  21     2093.46     2458.16    333.32 o 
 -11   1  21     1071.89     1149.91    249.49 o 
  -9   1  21    11693.82    11089.02    566.88 o 
  -7   1  21     5529.37     4854.60    380.63 o 
  -5   1  21      954.35     1222.67    225.20 o 
  -3   1  21    11388.68    11162.69    529.61 o 
  -1   1  21     4140.85     4211.82    406.77 o 
   1   1  21     1927.62     2120.01    279.02 o 
   3   1  21     6996.14     6529.45    450.02 o 
   5   1  21     1573.05     1506.61    331.64 o 
   7   1  21       51.72      353.40    298.30 o 
   9   1  21     1944.79     2047.06    450.84 o 
 -14   2  21     3838.47     3438.72    467.40 o 
 -12   2  21    20157.18    21258.45    923.96 o 
 -10   2  21     5122.00     5719.42    435.94 o 
  -8   2  21     3241.59     3293.45    376.47 o 
  -6   2  21    24571.31    24085.03    787.51 o 
  -4   2  21    15065.13    13596.64    718.98 o 
  -2   2  21     3544.12     4054.32    358.20 o 
   0   2  21    23891.18    23812.78    776.04 o 
   2   2  21     9885.18     9840.70    521.31 o 
   4   2  21       73.47      144.26    250.96 o 
   6   2  21     7653.55     6324.81    548.65 o 
   8   2  21     6930.12     6382.59    713.89 o 
  10   2  21       65.37      555.94    484.92 o 
 -15   3  21    10546.32    12609.61   1278.88 o 
 -13   3  21     5520.01     5541.22    632.13 o 
 -11   3  21     3878.10     4365.50    862.48 o 
  -9   3  21    16415.01    16800.70    796.05 o 
  -7   3  21     6660.37     6018.77    522.49 o 
  -5   3  21      476.59      692.00    218.93 o 
  -3   3  21    17932.92    18700.48    680.11 o 
  -1   3  21    12175.20    13404.82    578.42 o 
   1   3  21      238.23      345.69    278.21 o 
   3   3  21    12385.24    12491.04    572.51 o 
   5   3  21    10251.56     9940.98    647.58 o 
   7   3  21       30.66      351.83    282.47 o 
   9   3  21     6860.19     8129.68    803.07 o 
 -14   4  21      136.66      -41.61    303.49 o 
 -12   4  21    12872.33    12961.46    774.89 o 
 -10   4  21     5182.98     5485.73    543.04 o 
  -8   4  21     1947.75     1933.61    496.94 o 
  -6   4  21     7235.57     7706.88    597.77 o 
  -4   4  21     5159.90     4921.53    493.34 o 
  -2   4  21      176.35      136.63    193.94 o 
   0   4  21     5215.54     5166.62    413.56 o 
   2   4  21     2503.23     2791.63    329.25 o 
   4   4  21       16.18      159.66    233.89 o 
   6   4  21     2563.11     2672.41    420.33 o 
   8   4  21     2366.62     2923.24    500.61 o 
 -11   5  21        1.26     -187.56    253.06 o 
  -9   5  21        2.42      114.89    254.60 o 
  -7   5  21      128.06     -208.19    232.72 o 
  -5   5  21        0.63      332.08    248.55 o 
  -3   5  21        2.53     -250.11    234.77 o 
  -1   5  21       20.99     -305.45    215.18 o 
   1   5  21       27.35      -23.51    224.00 o 
   3   5  21       20.95      164.74    309.66 o 
   5   5  21       86.89      639.36    285.92 o 
   7   5  21        7.67     -302.62    268.84 o 
 -10   6  21     1580.35     1840.50    411.84 o 
  -8   6  21     2301.49     2545.10    411.18 o 
  -6   6  21     7856.80     7841.73    637.24 o 
  -4   6  21      588.28      323.48    268.89 o 
  -2   6  21     1825.13     1858.69    361.98 o 
   0   6  21     3143.03     3677.52    442.29 o 
   2   6  21     1494.17     1508.26    439.09 o 
   4   6  21      440.95      603.42    369.81 o 
  -7   7  21     2175.35     3369.88    532.37 o 
  -5   7  21     3014.38     2452.70    423.12 o 
  -3   7  21     9948.48    11037.89    738.88 o 
  -1   7  21     5284.78     5241.77    676.69 o 
   1   7  21      569.33      -50.65    319.93 o 
 -14   0  22      249.55      865.43    552.89 o 
 -12   0  22     1148.04     1200.77    404.38 o 
 -10   0  22     2568.32     3222.78    497.08 o 
  -8   0  22       22.83      -58.77    407.52 o 
  -6   0  22     1116.21      800.22    630.84 o 
  -4   0  22       99.61      383.83    957.08 o 
  -2   0  22       75.34      265.24    254.49 o 
   0   0  22       11.34      -74.52    239.13 o 
   2   0  22        9.98       87.92    251.52 o 
   4   0  22      795.19     1224.63    364.87 o 
   6   0  22      432.83      710.18    436.65 o 
   8   0  22      475.45      395.59    425.55 o 
 -15   1  22     1282.80     1538.68    348.05 o 
 -13   1  22      274.35      208.43    226.29 o 
 -11   1  22       28.44      305.34    203.91 o 
  -9   1  22     1039.03     1119.52    257.18 o 
  -7   1  22     2188.97     2077.44    281.22 o 
  -5   1  22     1295.88     1329.13    253.26 o 
  -3   1  22      193.66      223.79    167.46 o 
  -1   1  22       15.08       35.62    172.38 o 
   1   1  22       10.33       70.33    173.87 o 
   3   1  22        7.98      292.85    208.72 o 
   5   1  22      576.75      766.43    289.76 o 
   7   1  22     1058.20      812.73    575.08 o 
   9   1  22      814.60     1055.69    378.19 o 
 -14   2  22      377.58      282.76    290.35 o 
 -12   2  22     1234.19     1093.85    347.40 o 
 -10   2  22      535.35      586.37    213.09 o 
  -8   2  22      151.79     -125.66    159.79 o 
  -6   2  22       11.22      -74.62    149.22 o 
  -4   2  22      430.23      380.62    192.06 o 
  -2   2  22      392.31      404.39    185.31 o 
   0   2  22       20.17      306.27    199.65 o 
   2   2  22      389.01      404.35    220.90 o 
   4   2  22      445.90      481.58    261.46 o 
   6   2  22       16.84      110.75    275.60 o 
   8   2  22      239.28       -6.12    252.60 o 
 -13   3  22       92.80      287.86    249.82 o 
 -11   3  22       25.19     -126.40    243.21 o 
  -9   3  22        9.43      209.06    243.51 o 
  -7   3  22       45.87      -71.33    230.98 o 
  -5   3  22       30.72       90.88    182.37 o 
  -3   3  22      177.80      391.85    197.31 o 
  -1   3  22      734.62      665.82    219.83 o 
   1   3  22     1023.87     1051.68    242.98 o 
   3   3  22      402.99      557.15    283.65 o 
   5   3  22       19.75      127.76    254.82 o 
   7   3  22       50.38      -60.75    250.25 o 
 -12   4  22      491.78      132.82    333.00 o 
 -10   4  22      310.57      -27.88    379.35 o 
  -8   4  22       26.65     -172.98    243.83 o 
  -6   4  22      128.67     -182.72    233.06 o 
  -4   4  22      749.33      558.71    278.07 o 
  -2   4  22      781.27     1187.41    260.19 o 
   0   4  22       36.84      141.93    185.10 o 
   2   4  22      630.19      986.39    250.30 o 
   4   4  22     2313.96     2808.48    410.10 o 
   6   4  22      490.30      402.12    282.18 o 
 -11   5  22       22.52      168.04    355.17 o 
  -9   5  22       51.46       50.73    222.03 o 
  -7   5  22      142.61       73.69    239.65 o 
  -5   5  22       44.33      226.20    271.91 o 
  -3   5  22      465.56      278.28    254.79 o 
  -1   5  22      755.85     1245.84    324.31 o 
   1   5  22      841.17      616.86    302.89 o 
   3   5  22      212.14     -218.73    219.76 o 
   5   5  22       28.84      136.07    266.56 o 
  -8   6  22        5.50      107.06    255.62 o 
  -6   6  22     1274.41     1488.55    348.07 o 
  -4   6  22      547.20      433.18    414.00 o 
  -2   6  22      247.95      420.89    282.04 o 
   0   6  22        7.30      182.08    293.22 o 
   2   6  22      972.51     1193.03    447.32 o 
  -3   7  22       86.22      690.04    312.88 o 
 -13   1  23      227.62      -30.21    226.74 o 
 -11   1  23     2186.54     2658.19    394.81 o 
  -9   1  23     4045.33     4053.83    387.50 o 
  -7   1  23       62.22      179.58    237.02 o 
  -5   1  23     2778.68     3367.45    350.44 o 
  -3   1  23     4962.52     5046.00    413.08 o 
  -1   1  23     1032.61      948.85    244.91 o 
   1   1  23     2002.96     2182.48    315.69 o 
   3   1  23     6387.62     7297.68    505.00 o 
   5   1  23     1509.29     1764.16    560.42 o 
   7   1  23     2278.54     1981.72    429.55 o 
 -14   2  23     3492.08     3432.82    449.95 o 
 -12   2  23     5289.91     6171.19    719.74 o 
 -10   2  23      181.16       50.82    252.25 o 
  -8   2  23     7538.75     7848.96    507.30 o 
  -6   2  23    12325.74    12443.72    594.84 o 
  -4   2  23      538.65      942.87    236.14 o 
  -2   2  23     8949.93     8656.26    520.12 o 
   0   2  23    18788.05    18130.20    703.59 o 
   2   2  23     1118.54      603.56    245.95 o 
   4   2  23     7340.17     7695.97    607.24 o 
   6   2  23    10097.18    10454.26    874.87 o 
 -13   3  23       17.76     -284.96    344.67 o 
 -11   3  23     4975.12     4926.04    596.79 o 
  -9   3  23     8741.11     8170.52    906.68 o 
  -7   3  23      505.60      159.56    257.25 o 
  -5   3  23    10811.24    10597.06    555.08 o 
  -3   3  23    13312.36    13886.97    623.91 o 
  -1   3  23      638.43      874.35    244.67 o 
   1   3  23     6355.41     5909.92    451.54 o 
   3   3  23    14537.13    15165.02   1164.32 o 
   5   3  23     1334.31     1259.36    538.50 o 
   7   3  23     4877.54     5426.58    652.01 o 
 -12   4  23      363.47     -860.54    573.69 o 
 -10   4  23       34.58     -212.16    224.34 o 
  -8   4  23      609.45      309.78    306.10 o 
  -6   4  23     2225.34     2106.48    378.00 o 
  -4   4  23       12.22       17.71    250.54 o 
  -2   4  23     2794.14     2809.06    415.21 o 
   0   4  23     2539.97     2944.16    345.95 o 
   2   4  23       83.34      225.85    244.15 o 
   4   4  23     2576.75     2754.24    421.03 o 
  -9   5  23        2.69     -164.79    289.01 o 
  -7   5  23      338.51       21.14    251.67 o 
  -5   5  23      245.97      287.15    273.58 o 
  -3   5  23       21.80      259.61    262.38 o 
  -1   5  23       59.72      384.99    280.31 o 
   1   5  23       53.75     -201.86    324.36 o 
   3   5  23       40.41     -114.46    316.65 o 
  -6   6  23     2932.85     3272.46    478.67 o 
  -4   6  23      909.68      791.85    619.90 o 
  -2   6  23     1154.05      925.34    323.99 o 
   0   6  23     4100.00     3357.87    470.27 o 
 -12   0  24    18432.47    19370.51   1095.36 o 
 -10   0  24     3027.07     2579.65    615.03 o 
  -8   0  24     8957.41     7888.17   1345.46 o 
  -6   0  24    22498.84    23067.44   1155.70 o 
  -4   0  24     6391.41     6254.64    666.00 o 
  -2   0  24     6865.92     7080.38    703.76 o 
   0   0  24    32500.72    32525.17   1419.48 o 
   2   0  24     7170.73     7793.40    739.44 o 
   4   0  24     4691.84     4716.79    633.14 o 
   6   0  24    17658.92    19707.54   1562.40 o 
 -13   1  24     4177.48     4604.04    446.57 o 
 -11   1  24     4018.67     5349.45    456.13 o 
  -9   1  24    17087.97    16536.50    701.23 o 
  -7   1  24     2018.77     1906.53    294.25 o 
  -5   1  24     6093.60     5509.73    514.61 o 
  -3   1  24    20937.28    21260.84    767.22 o 
  -1   1  24     8120.98     8428.47    712.10 o 
   1   1  24     5542.93     5660.56    462.18 o 
   3   1  24    17537.99    18147.75    731.54 o 
   5   1  24     2734.01     2928.46    489.50 o 
 -12   2  24      859.35     1450.16    702.30 o 
 -10   2  24     2141.63     2514.97    416.95 o 
  -8   2  24      119.95       41.98    192.93 o 
  -6   2  24     3316.21     3119.12    371.58 o 
  -4   2  24      693.78      921.87    244.82 o 
  -2   2  24      424.65      281.50    302.66 o 
   0   2  24     1863.22     2878.19    691.76 o 
   2   2  24      138.29      -96.20    318.55 o 
   4   2  24      859.77      644.95    302.33 o 
   6   2  24     1701.89     2047.92    441.89 o 
 -11   3  24     1586.83     1608.62    422.31 o 
  -9   3  24     4399.73     5823.28    648.33 o 
  -7   3  24     1024.51      608.90    450.33 o 
  -5   3  24      437.96      688.73    228.80 o 
  -3   3  24     1973.93     2019.68    303.65 o 
  -1   3  24      531.07      370.16    220.15 o 
   1   3  24      318.81      486.78    226.88 o 
   3   3  24     2965.71     3103.79    420.38 o 
   5   3  24      194.30      125.96    239.99 o 
 -10   4  24     2883.44     3065.62    437.39 o 
  -8   4  24     2648.80     1694.30    366.26 o 
  -6   4  24    16190.38    16664.44    842.96 o 
  -4   4  24     3189.79     3497.19    467.39 o 
  -2   4  24     5099.12     5733.42    562.89 o 
   0   4  24    10976.66    11003.68    599.61 o 
   2   4  24     4607.27     4549.40    487.79 o 
   4   4  24     1228.41     1512.78    351.55 o 
  -7   5  24     3487.56     3532.20    484.71 o 
  -5   5  24     6087.82     6164.41    596.02 o 
  -3   5  24    20773.29    19384.30    958.63 o 
  -1   5  24     4467.29     5367.31    663.26 o 
   1   5  24     5099.11     5356.87    708.54 o 
 -11   1  25     2741.80     3154.34    510.37 o 
  -9   1  25     3998.39     4712.78    436.57 o 
  -7   1  25      790.15      123.52    441.48 o 
  -5   1  25      212.76      190.15    211.43 o 
  -3   1  25     3361.10     3565.36    384.08 o 
  -1   1  25     2768.45     3427.10    396.81 o 
   1   1  25       81.59       54.35    219.42 o 
   3   1  25     1952.81     2160.55    340.44 o 
   5   1  25     1153.80     1812.63    575.36 o 
 -10   2  25     5931.32     5558.19    548.00 o 
  -8   2  25     1175.56     1096.72    268.76 o 
  -6   2  25    11195.90    11857.11    717.14 o 
  -4   2  25     6510.67     6490.71    576.69 o 
  -2   2  25      609.55      729.93    244.92 o 
   0   2  25    11501.39    12024.31    637.38 o 
   2   2  25     5562.92     5133.38    486.45 o 
   4   2  25      145.52      210.71    241.06 o 
  -9   3  25    10179.28    10998.65    749.06 o 
  -7   3  25     6330.41     7429.73    628.06 o 
  -5   3  25     1017.50     1121.00    360.08 o 
  -3   3  25    14940.20    15308.17    672.44 o 
  -1   3  25     3730.01     3269.39    373.99 o 
   1   3  25      268.35      376.59    232.41 o 
   3   3  25     4709.60     4832.98    526.21 o 
  -8   4  25      536.19     -838.35    650.82 o 
  -6   4  25     3074.71     2422.33    524.39 o 
  -4   4  25     2177.33     1254.39    349.06 o 
  -2   4  25       98.47      -34.51    265.13 o 
   0   4  25     1050.06      960.21    335.55 o 
   2   4  25      942.98     1039.13    392.70 o 
  -3   5  25        0.77      -13.64    242.30 o 
 -10   0  26      954.39      953.55    582.57 o 
  -8   0  26      118.54       21.45    421.95 o 
  -6   0  26     1048.62      558.28    446.92 o 
  -4   0  26     1511.84     1593.19    430.55 o 
  -2   0  26     1083.38     1465.64    424.84 o 
   0   0  26      416.32      444.12    338.73 o 
   2   0  26      308.14      625.00    613.92 o 
  -9   1  26     1136.95     1704.58    402.18 o 
  -7   1  26     2336.30     2584.61    353.12 o 
  -5   1  26      115.92      107.71    203.49 o 
  -3   1  26      219.45      307.97    237.92 o 
  -1   1  26     1882.03     2154.55    339.50 o 
   1   1  26      955.05     1093.88    292.26 o 
   3   1  26      118.80      384.83    269.84 o 
  -8   2  26        0.58       10.79    223.83 o 
  -6   2  26     1549.59     1268.63    276.59 o 
  -4   2  26     1855.57     1521.64    354.37 o 
  -2   2  26      373.78      186.75    222.42 o 
   0   2  26       17.82     -131.34    208.94 o 
   2   2  26       67.60       47.79    231.15 o 
  -7   3  26       54.96     -204.43    244.58 o 
  -5   3  26      198.40      -62.79    250.39 o 
  -3   3  26       80.45      -76.45    197.97 o 
  -1   3  26      181.98      419.64    238.19 o 
   1   3  26      117.91      274.82    289.44 o 
  -4   4  26      566.46      399.48    508.78 o 
  -2   4  26       83.63     -626.96    439.98 o 
  -7   1  27      119.61      126.86    271.93 o 
  -5   1  27     1464.78     1372.22    289.99 o 
  -3   1  27     2325.68     2127.53    337.53 o 
  -1   1  27      677.14      776.20    252.70 o 
   1   1  27     1245.39     1201.40    377.02 o 
  -6   2  27     8073.98     8602.67   1025.05 o 
  -4   2  27      937.08      783.43    274.28 o 
  -2   2  27     5865.94     6363.28    573.22 o 
                                                 
